# Supplementary material for: Food insecurity and disasters: predicting disparities in total and first-time food pantry visits during the COVID-19 pandemic
Source: Food Secur. 2022 Dec 24;15(2):493–504. doi: 10.1007/s12571-022-01336-2 (PMC9789372; doi:10.1007/s12571-022-01336-2)
Supplement: Supplementary file 1 — Supplementary file1 (XLSX 1499 KB) [file 12571_2022_1336_MOESM1_ESM.xlsx]

## Sheet: Pre_Post COVID Data 
Mobile	VisitDate	Vists_Pre_Post_COVID	ClientFirstFoodBankVisitDate	First_Visit_Pre_Post_COVID	ClientAge	ClientGender	ClientMaritalStatus	ClientEthnicities	City	ZipCode	HouseholdSize	TotalMonthlyGrossIncome
Mobile	2019-10-03	1	2019-10-03	1	54	female	married	hispanic_latino	Phoenix	85009	3	2000
Mobile	2019-10-03	1	2019-10-03	1	59	male	married	hispanic_latino	Phoenix	85009	2	1700
Mobile	2019-10-03	1	2019-10-03	1	63	male	married	hispanic_latino	Phoenix	85009	6	2000
Mobile	2019-10-03	1	2019-10-03	1	54	female	married	hispanic_latino	Phoenix	85009	1	1700
Mobile	2019-10-03	1	2019-10-03	1	37	female	married	american_indian	Phoenix	85015	1	750
Mobile	2019-10-03	1	2019-10-03	1	64	male	married	hispanic_latino	Phoenix	85041	1	1050
Mobile	2019-10-03	1	2019-10-03	1	20	female	married	hispanic_latino	Phoenix	85017	1	1200
Mobile	2019-10-03	1	2019-10-03	1	71	male	divorced	hispanic_latino	Phoenix	85009	1	1400
Mobile	2019-10-03	1	2019-10-03	1	30	female	married	hispanic_latino	Phoenix	83002	2	1400
Mobile	2019-10-03	1	2019-10-03	1	38	female	married	hispanic_latino	Phoenix	85009	1	600
Mobile	2019-10-03	1	2019-10-03	1	37	female	married	hispanic_latino	Phoenix	85035	2	200
Mobile	2019-10-03	1	2019-10-03	1	57	female	married	hispanic_latino	Phoenix	85035	1	1300
Mobile	2019-10-03	1	2019-10-03	1	48	female	married	hispanic_latino	Phoenix	85031	2	1700
Mobile	2019-10-03	1	2019-10-03	1	56	female	married	hispanic_latino	Phoenix	85009	2	1200
Mobile	2019-10-03	1	2019-10-03	1	60	female	single	hispanic_latino	Phoenix	85009	1	1200
Mobile	2019-10-03	1	2019-10-03	1	52	female	married	american_indian	Phoenix	85009	1	0
Mobile	2019-10-03	1	2019-10-03	1	41	female	married	hispanic_latino	Phoenix	85009	5	1200
Mobile	2019-10-03	1	2019-10-03	1	35	female	married	hispanic_latino	Phoenix	85009	4	450
Mobile	2019-10-03	1	2019-10-03	1	69	female	widowed	hispanic_latino	Phoenix	85009	1	770
Mobile	2019-10-03	1	2019-10-03	1	48	female	married	hispanic_latino	Phoenix	85009	5	1500
Mobile	2019-10-03	1	2019-01-17	1	60	male	widowed	hispanic_latino	Phoenix	85009	1	0
Mobile	2019-10-03	1	2019-10-03	1	21	male	married	hispanic_latino	Buckeye	85326	1	3500
Mobile	2019-10-03	1	2019-10-03	1	46	female	married	hispanic_latino	Phoenix	85009	6	1800
Mobile	2019-10-03	1	2019-10-03	1	36	female	married	hispanic_latino	Phoenix	85031	5	1200
Mobile	2019-10-03	1	2019-09-23	1	44	female	single	hispanic_latino	Phoenix	85009	1	1200
Mobile	2019-10-03	1	2019-10-03	1	59	male	undisclosed	hispanic_latino	Phoenix	85009	1	1000
Mobile	2019-11-07	1	2019-11-07	1	35	female	married	hispanic_latino	Phoenix	85009	5	1800
Mobile	2019-11-07	1	2019-10-26	1	59	female	divorced	hispanic_latino	Phoenix	85040	6	780
Mobile	2019-11-07	1	2019-11-07	1	41	female	married	hispanic_latino	Phoenix	85009	4	1000
Mobile	2019-11-07	1	2019-10-03	1	48	female	married	hispanic_latino	Phoenix	85009	5	1500
Mobile	2019-11-07	1	2019-10-03	1	35	female	married	hispanic_latino	Phoenix	85009	4	450
Mobile	2019-11-07	1	2019-11-07	1	52	female	divorced	hispanic_latino	Phoenix	85009	2	1000
Mobile	2019-11-07	1	2019-11-07	1	66	female	married	hispanic_latino	Phoenix	85009	5	1000
Mobile	2019-11-07	1	2019-10-17	1	54	female	single	hispanic_latino	Phoenix	85009	1	1000
Mobile	2019-11-07	1	2019-11-07	1	73	female	widowed	hispanic_latino	Phoenix	85009	3	0
Mobile	2019-11-07	1	2019-10-03	1	46	female	married	hispanic_latino		#NULL!	6	1600
Mobile	2019-11-07	1	2019-10-03	1	71	male	divorced	hispanic_latino	Phoenix	85009	5	1400
Mobile	2019-11-07	1	2019-11-07	1	58	female	married	hispanic_latino	Phoenix	85009	5	1000
Mobile	2019-11-07	1	2019-11-07	1	33	female	married	hispanic_latino	Phoenix	85009	4	1000
Mobile	2019-11-07	1	2019-11-07	1	49	male	single	white_anglo	Peoria	85345	3	1000
Mobile	2019-11-07	1	2019-11-07	1	39	female	single	hispanic_latino	Phoenix	85009	4	2000
Mobile	2019-11-07	1	2019-11-07	1	63	female	single	hispanic_latino	Phoenix	85041	1	1000
Mobile	2019-11-07	1	2019-11-07	1	41	female	married	hispanic_latino	Phoenix	85041	3	1100
Mobile	2019-11-07	1	2019-11-06	1	24	female	single	hispanic_latino	Phoenix	85017	5	0
Mobile	2019-11-07	1	2019-10-07	1	33	female	single	hispanic_latino	Phoenix	85009	8	0
Mobile	2019-11-07	1	2019-11-07	1	31	female	married	hispanic_latino	Phoenix	85009	6	1000
Mobile	2019-11-07	1	2019-11-07	1	36	female	married	hispanic_latino	Phoenix	85009	5	0
Mobile	2019-11-07	1	2019-10-22	1	64	female	married	hispanic_latino	Phoenix	85009	2	0
Mobile	2019-11-07	1	2019-01-03	1	68	male	single	hispanic_latino	Phoenix	85033	1	0
Mobile	2019-11-07	1	2019-11-07	1	45	female	married	hispanic_latino	Phoenix	85009	6	1000
Mobile	2019-12-05	1	2019-11-07	1	35	female	married	hispanic_latino	Phoenix	85009	5	1800
Mobile	2019-12-05	1	2019-10-03	1	48	female	married	hispanic_latino	Phoenix	85009	5	1500
Mobile	2019-12-05	1	2019-12-05	1	59	male	divorced	hispanic_latino	Phoenix	85009	4	1200
Mobile	2019-12-05	1	2019-09-23	1	44	female	single	hispanic_latino	Phoenix	85009	1	0
Mobile	2019-12-05	1	2019-12-05	1	32	female	married	hispanic_latino	Phoenix	85009	6	2300
Mobile	2019-12-05	1	2019-12-05	1	44	female	divorced	hispanic_latino	Phoenix	85301	1	0
Mobile	2019-12-05	1	2019-11-07	1	41	female	married	hispanic_latino	Phoenix	85009	4	1000
Mobile	2019-12-05	1	2019-10-03	1	35	female	married	hispanic_latino	Phoenix	85009	4	450
Mobile	2019-12-05	1	2019-10-12	1	51	female	married	hispanic_latino	Phoenix	85009	5	850
Mobile	2019-12-05	1	2019-10-12	1	32	female	married	hispanic_latino	Phoenix	85009	5	900
Mobile	2019-12-05	1	2019-11-07	1	58	female	married	hispanic_latino	Phoenix	85009	6	1000
Mobile	2019-12-05	1	2019-12-05	1	44	female	married	hispanic_latino	Phoenix	85037	4	0
Mobile	2019-12-05	1	2019-12-05	1	54	female	single	hispanic_latino	Phoenix	85031	1	0
Mobile	2019-12-05	1	2019-12-05	1	21	female	married	hispanic_latino	Phoenix	85035	2	0
Mobile	2019-12-05	1	2019-10-12	1	35	female	married	hispanic_latino	Phoenix	85035	6	0
Mobile	2019-12-05	1	2019-12-05	1	27	female	single	hispanic_latino	Phoenix	85009	3	0
Mobile	2019-12-05	1	2019-12-05	1	42	female	married	hispanic_latino	Phoenix	85009	7	0
Mobile	2019-12-05	1	2019-12-05	1	20	female	single	hispanic_latino	Phoenix	85016	2	1100
Mobile	2019-12-05	1	2019-12-05	1	51	female	married	hispanic_latino	Phoenix	85033	6	1700
Mobile	2019-12-05	1	2019-12-05	1	26	female	single	hispanic_latino	Phoenix	85009	4	800
Mobile	2019-12-05	1	2019-11-07	1	52	female	divorced	hispanic_latino	Phoenix	85009	2	1000
Mobile	2019-12-05	1	2019-11-07	1	66	female	married	hispanic_latino	Phoenix	85009	5	1000
Mobile	2019-12-05	1	2019-12-05	1	66	female	single	hispanic_latino	Phoenix	85009	1	500
Mobile	2020-01-02	1	2019-11-07	1	53	female	divorced	hispanic_latino	Phoenix	85009	3	1000
Mobile	2020-01-02	1	2019-10-03	1	59	male	undisclosed	hispanic_latino	Phoenix	85009	1	1000
Mobile	2020-01-02	1	2019-12-05	1	32	female	married	hispanic_latino	Phoenix	85009	6	2300
Mobile	2020-01-02	1	2020-01-02	1	64	female	married	hispanic_latino	Phoenix	85037	2	1800
Mobile	2020-01-02	1	2019-10-03	1	65	male	married	hispanic_latino	Phoenix	85041	1	1050
Mobile	2020-01-02	1	2019-11-07	1	70	male	married	hispanic_latino	Phoenix	85009	5	1000
Mobile	2020-01-02	1	2019-10-03	1	35	female	married	hispanic_latino	Phoenix	85009	4	450
Mobile	2020-01-02	1	2019-11-07	1	42	female	married	hispanic_latino	Phoenix	85009	4	1000
Mobile	2020-01-02	1	2020-01-02	1	26	female	married	hispanic_latino	Phoenix	85009	4	2000
Mobile	2020-01-02	1	2019-10-03	1	48	female	married	hispanic_latino	Phoenix	85009	5	1500
Mobile	2020-01-02	1	2019-11-07	1	33	female	married	hispanic_latino	Phoenix	85009	4	1000
Mobile	2020-02-06	1	2019-11-07	1	53	female	divorced	hispanic_latino	Phoenix	85009	3	1000
Mobile	2020-02-06	1	2019-10-12	1	36	female	married	hispanic_latino	Phoenix	85009	4	2000
Mobile	2020-02-06	1	2019-11-07	1	66	female	married	hispanic_latino	Phoenix	85009	5	1000
Mobile	2020-02-06	1	2018-11-05	1	70	male	married	hispanic_latino	Phoenix	85009	7	0
Mobile	2020-02-06	1	2019-10-10	1	35	female	married	hispanic_latino	Phoenix	85009	5	0
Mobile	2020-02-06	1	2020-02-06	1	42	male	single	hispanic_latino	Phoenix	85009	5	1000
Mobile	2020-02-06	1	2020-02-06	1	0	female	single	hispanic_latino	Phoenix	85009	1	750
Mobile	2020-02-06	1	2020-02-06	1	26	female	single	hispanic_latino	Phoenix	85009	1	0
Mobile	2020-02-06	1	2018-09-04	1	64	male	single	white_anglo	Phoenix	85017	1	0
Mobile	2020-02-06	1	2020-01-31	1	45	male	divorced	white_anglo	Phoenix	85017	1	0
Mobile	2020-02-06	1	2020-02-06	1	31	female	married	hispanic_latino	Phoenix	85009	1	300
Mobile	2020-02-06	1	2020-02-06	1	46	male	single	hispanic_latino	Phoenix	85017	1	0
Mobile	2020-02-06	1	2020-02-06	1	52	female	single	hispanic_latino	Phoenix	85051	1	300
Mobile	2020-02-06	1	2019-12-05	1	26	female	single	hispanic_latino	Phoenix	85009	4	800
Mobile	2020-02-06	1	2019-11-07	1	42	female	married	hispanic_latino	Phoenix	85009	4	1000
Mobile	2020-02-06	1	2019-11-07	1	33	female	married	hispanic_latino	Phoenix	85009	4	1000
Mobile	2020-02-06	1	2019-11-07	1	63	female	single	hispanic_latino	Phoenix	85041	1	1000
Mobile	2020-02-06	1	2020-02-06	1	49	female	married	hispanic_latino	Phoenix	85041	1	2000
Mobile	2020-02-06	1	2020-02-06	1	28	female	single	hispanic_latino	Phoenix	85041	1	1200
Mobile	2020-02-06	1	2019-10-03	1	48	female	married	hispanic_latino	Phoenix	85009	5	1500
Mobile	2020-02-06	1	2020-02-06	1	49	female	married	hispanic_latino	Phoenix	85009	1	1000
Mobile	2020-02-06	1	2019-11-07	1	41	female	married	hispanic_latino	Phoenix	85041	3	1100
Mobile	2020-02-06	1	2020-02-06	1	27	female	single	hispanic_latino	Phoenix	85041	1	1400
Mobile	2020-02-06	1	2020-02-06	1	65	female	married	hispanic_latino	Phoenix	85041	1	1000
Mobile	2020-02-06	1	2019-12-05	1	59	female	married	hispanic_latino	Phoenix	85017	1	0
Mobile	2020-02-06	1	2020-02-06	1	37	female	single	hispanic_latino	Phoenix	85009	1	1200
Mobile	2020-03-05	1	2019-11-09	1	47	female	single	hispanic_latino	Phoenix	85043	2	1200
Mobile	2020-03-05	1	2019-10-26	1	35	female	single	hispanic_latino	Phoenix	85043	7	1200
Mobile	2020-03-05	1	2020-02-06	1	41	female		hispanic_latino	Phoenix	85009	5	1000
Mobile	2020-03-05	1	2019-10-03	1	48	female	married	hispanic_latino	Phoenix	85009	5	1500
Mobile	2020-03-05	1	2019-10-07	1	51	male	single	white_anglo	Phoenix	85009	1	0
Mobile	2020-03-05	1	2019-11-07	1	42	female	married	hispanic_latino	Phoenix	85009	4	1000
Mobile	2020-03-05	1	2019-10-12	1	51	female	married	hispanic_latino	Phoenix	85009	5	850
Mobile	2020-03-05	1	2019-12-05	1	26	female	single	hispanic_latino	Phoenix	85009	4	800
Mobile	2020-03-05	1	2019-11-07	1	63	female	single	hispanic_latino	Phoenix	85041	1	1000
Mobile	2020-03-05	1	2020-03-05	1	46	female	divorced	white_anglo	Phoenix	85009	3	0
Mobile	2020-03-05	1	2019-10-28	1	44	female	married	hispanic_latino	Phoenix	85043	8	3980
Mobile	2020-03-05	1	2020-03-05	1	27	female	married	hispanic_latino	Phoenix	85043	6	1800
Mobile	2020-03-05	1	2020-03-05	1	58	female	single	hispanic_latino	Phoenix	85009	2	0
Mobile	2020-03-05	1	2020-03-05	1	32	female	married	hispanic_latino	Phoenix	85043	4	1800
Mobile	2020-03-05	1	2020-03-05	1	44	female	single	hispanic_latino	Phoenix	85037	5	550
Mobile	2020-03-05	1	2020-03-05	1	39	male	single	hispanic_latino	Phoenix	85009	4	960
Mobile	2020-03-05	1	2019-10-26	1	40	female	single	hispanic_latino	Phoenix	85043	8	1520
Mobile	2020-03-05	1	2020-03-05	1	47	female	married	hispanic_latino	Phoenix	85037	4	1120
Mobile	2020-03-05	1	2020-03-05	1	25	female	married	hispanic_latino	Peoria	85345	5	0
Mobile	2020-03-05	1	2020-02-06	1	29	female	single	hispanic_latino	Phoenix	85009	6	750
Mobile	2020-03-05	1	2019-11-07	1	33	female	married	hispanic_latino	Phoenix	85009	4	1000
Mobile	2020-03-05	1	2019-10-12	1	32	female	married	hispanic_latino	Phoenix	85009	5	900
Mobile	2020-03-05	1	2020-02-06	1	65	female	married	hispanic_latino	Phoenix	85041	1	1000
Mobile	2020-03-05	1	2019-10-10	1	35	female	married	hispanic_latino	Phoenix	85009	5	1050
Mobile	2020-03-05	1	2019-12-26	1	54	female	single	black	Phoenix	85029	4	1582
Mobile	2020-03-05	1	2020-03-05	1	37	female	married	hispanic_latino	Phoenix	85043	5	1600
Mobile	2020-03-05	1	2019-10-26	1	37	female	single	hispanic_latino	Phoenix	85043	5	720
Mobile	2020-03-05	1	2020-03-05	1	46	male	single	hispanic_latino		#NULL!	1	0
Mobile	2020-03-05	1	2020-03-05	1	29	male	single	american_indian	Phoenix	85009	1	0
Mobile	2020-03-05	1	2018-06-20	1	63	female	married	hispanic_latino	Phoenix	85009	1	0
Mobile	2020-03-05	1	2019-10-14	1	50	female	married	hispanic_latino	Phoenix	85043	6	0
Mobile	2020-03-05	1	2020-03-05	1	34	male	single	hispanic_latino	Phoenix	85353	1	0
Mobile	2020-03-05	1	2020-01-13	1	33	male		undisclosed	Phoenix	85009	2	0
Mobile	2020-03-05	1	2020-03-05	1	60	female	married	hispanic_latino	Phoenix	85043	1	0
Mobile	2020-03-05	1	2019-11-07	1	42	female	married	hispanic_latino	Phoenix	85041	3	1100
Mobile	2020-04-02	2	2019-11-07	1	31	female	married	hispanic_latino	Phoenix	85009	6	1000
Mobile	2020-04-02	2	2019-11-07	1	66	female	married	hispanic_latino	Phoenix	85009	5	1000
Mobile	2020-04-02	2	2019-11-07	1	42	female	married	hispanic_latino	Phoenix	85009	4	1000
Mobile	2020-04-02	2	2020-02-17	1	28	female	undisclosed	undisclosed	Tamarac	33321	4	2100
Mobile	2020-04-02	2	2019-10-03	1	48	female	married	hispanic_latino	Phoenix	85009	5	1500
Mobile	2020-04-02	2	2019-11-07	1	53	female	divorced	hispanic_latino	Phoenix	85009	3	1000
Mobile	2020-04-02	2	2019-10-03	1	46	female	married	hispanic_latino	Phoenix	85009	6	1600
Mobile	2020-04-02	2	2019-10-03	1	42	female	married	hispanic_latino	Phoenix	85009	5	1200
Mobile	2020-04-02	2	2019-12-05	1	26	female	single	hispanic_latino	Phoenix	85009	4	800
Mobile	2020-04-02	2	2019-11-07	1	33	female	married	hispanic_latino	Phoenix	85009	4	1000
Mobile	2020-04-02	2	2020-03-14	2	20	female		hispanic_latino	Phoenix	85009	5	780
Mobile	2020-04-02	2	2019-10-04	1	39	female	separated	hispanic_latino	Phoenix	85009	5	0
Mobile	2020-04-02	2	2019-12-05	1	42	female	married	hispanic_latino	Phoenix	85009	7	0
Mobile	2020-04-02	2	2020-01-24	1	71	male		hispanic_latino	Phoenix	85009	7	0
Mobile	2020-04-02	2	2018-06-20	1	63	female	married	hispanic_latino	Phoenix	85009	1	0
Mobile	2020-04-02	2	2019-10-12	1	51	female	married	hispanic_latino	Phoenix	85009	5	850
Mobile	2020-04-02	2	2019-12-05	1	59	male	divorced	hispanic_latino	Phoenix	85009	4	1200
Mobile	2020-04-02	2	2019-12-05	1	54	female	single	hispanic_latino	Phoenix	85031	1	0
Mobile	2020-04-02	2	2020-02-10	1	56	female	undisclosed	undisclosed	Phoenix	85009	1	0
Mobile	2020-04-02	2	2019-10-03	1	71	male	divorced	hispanic_latino	Phoenix	85009	5	1400
Mobile	2020-04-02	2	2020-02-26	1	59	male	divorced	hispanic_latino	Phoenix	85009	1	0
Mobile	2020-04-02	2	2019-11-07	1	35	female	married	hispanic_latino	Phoenix	85009	5	1800
Mobile	2020-04-02	2	2019-10-03	1	37	female	married	hispanic_latino	Phoenix	85035	2	200
Mobile	2020-04-02	2	2019-10-03	1	31	female	married	hispanic_latino	Phoenix	83002	2	1400
Mobile	2020-04-02	2	2019-11-07	1	73	male	married	hispanic_latino	Phoenix	85009	6	1000
Mobile	2020-04-02	2	2019-10-02	1	56	female	divorced	white_anglo	Phoenix	85009	3	0
Mobile	2020-04-02	2	2019-10-22	1	68	female	single	hispanic_latino	Phoenix	85009	1	0
Mobile	2020-04-02	2	2019-10-22	1	76	female	married	white_anglo	Phoenix	85041	1	0
Mobile	2020-04-02	2	2019-10-22	1	54	female	single	white_anglo	Phoenix	85041	1	0
Mobile	2020-04-02	2	2020-04-02	2	41	female	married	hispanic_latino	Phoenix	85009	1	1000
Mobile	2020-04-02	2	2019-10-12	1	33	female	married	hispanic_latino	Phoenix	85009	5	900
Mobile	2020-04-02	2	2020-04-02	2	33	female	single	hispanic_latino	Phoenix	85009	1	1000
Mobile	2020-04-02	2	2020-04-02	2	55	female	undisclosed	hispanic_latino	Phoenix	85009	1	750
Mobile	2020-04-02	2	2020-04-02	2	34	female	undisclosed	hispanic_latino		#NULL!	1	0
Mobile	2020-04-02	2	2020-04-02	2	25	female	single	hispanic_latino	Phoenix	85009	1	0
Mobile	2020-04-02	2	2020-04-02	2	52	female	separated	white_anglo	Phoenix	85009	1	0
Mobile	2020-04-02	2	2020-04-02	2	56	female	divorced	white_anglo	Phoenix	85033	1	700
Mobile	2020-04-02	2	2020-04-02	2	50	female	married	hispanic_latino	Phoenix	85009	1	0
Mobile	2020-04-02	2	2019-11-06	1	25	female	single	hispanic_latino	Phoenix	85017	5	0
Mobile	2020-04-02	2	2020-03-05	1	26	female	single	hispanic_latino	Phoenix	85035	8	3000
Mobile	2020-04-02	2	2020-04-02	2	31	female	single	hispanic_latino	Phoenix	85043	1	1200
Mobile	2020-04-02	2	2020-04-02	2	19	male	single	hispanic_latino	Phoenix	85009	1	0
Mobile	2020-04-02	2	2019-10-02	1	32	female	married	hispanic_latino	Phoenix	85008	7	0
Mobile	2020-04-02	2	2020-04-02	2	56	female	single	hispanic_latino		#NULL!	1	750
Mobile	2020-04-02	2	2018-09-12	1	70	male	married	hispanic_latino	Phoenix	85009	1	700
Mobile	2020-04-02	2	2020-04-02	2	65	female	married	hispanic_latino	Phoenix	85009	2	1200
Mobile	2020-04-02	2	2019-11-13	1	56	female	single	hispanic_latino	Phoenix	85045	5	0
Mobile	2020-04-02	2	2020-04-02	2	40	female	single	black	Phoenix	85283	1	1800
Mobile	2020-04-02	2	2020-04-02	2	62	female	single	hispanic_latino	Phoenix	85009	1	800
Mobile	2020-04-02	2	2020-04-02	2	29	female	single	hispanic_latino	Phoenix	85051	1	500
Mobile	2020-04-02	2	2020-04-02	2	50	male	married	hispanic_latino	Phoenix	85353	1	4500
Mobile	2020-04-02	2	2020-04-02	2	39	female	married	hispanic_latino	Phoenix	85009	2	500
Mobile	2020-04-02	2	2020-04-02	2	39	male	single	hispanic_latino		#NULL!	1	0
Mobile	2020-04-02	2	2018-08-23	1	71	female	undisclosed	hispanic_latino	Phoenix	85009	1	1000
Mobile	2020-04-02	2	2020-04-02	2	42	female	single	hispanic_latino	Phoenix	85009	1	800
Mobile	2020-04-02	2	2020-04-02	2	53	male	single	hispanic_latino	Phoenix	85009	1	0
Mobile	2020-04-02	2	2020-04-02	2	66	female	single	hispanic_latino	Phoenix	85035	1	700
Mobile	2020-05-07	2	2019-11-07	1	42	female	married	hispanic_latino	Phoenix	85009	4	1000
Mobile	2020-05-07	2	2020-02-06	1	65	female	married	hispanic_latino	Phoenix	85041	1	1000
Mobile	2020-05-07	2	2019-11-07	1	42	female	married	hispanic_latino	Phoenix	85041	3	1100
Mobile	2020-05-07	2	2019-11-07	1	64	female	single	hispanic_latino	Phoenix	85041	1	1000
Mobile	2020-05-07	2	2020-04-02	2	62	female	single	hispanic_latino	Phoenix	85009	1	800
Mobile	2020-05-07	2	2020-04-02	2	53	male	single	hispanic_latino	Phoenix	85009	1	0
Mobile	2020-05-07	2	2020-04-02	2	66	female	single	hispanic_latino	Phoenix	85035	1	700
Mobile	2020-05-07	2	2020-03-14	2	35	female	married	hispanic_latino	Phoenix	85009	5	354
Mobile	2020-05-07	2	2019-10-09	1	40	female	single	hispanic_latino	Phoenix	85009	7	0
Mobile	2020-05-07	2	2019-12-16	1	25	female	single	hispanic_latino	Phoenix	85009	3	0
Mobile	2020-05-07	2	2019-11-07	1	53	female	divorced	hispanic_latino	Phoenix	85009	3	1000
Mobile	2020-05-07	2	2019-10-03	1	42	female	married	hispanic_latino	Phoenix	85009	5	1200
Mobile	2020-05-07	2	2020-01-07	1	59	male		hispanic_latino	Phoenix	85009	4	0
Mobile	2020-05-07	2	2019-10-10	1	46	male	married	hispanic_latino	Phoenix	85009	5	1050
Mobile	2020-05-07	2	2019-11-07	1	71	male	married	hispanic_latino	Phoenix	85009	5	1000
Mobile	2020-05-07	2	2020-03-05	1	32	female	married	hispanic_latino	Phoenix	85043	4	1800
Mobile	2020-05-07	2	2019-10-02	1	76	male	single	hispanic_latino	Phoenix	85009	1	0
Mobile	2020-05-07	2	2019-12-05	1	55	female	single	hispanic_latino	Phoenix	85031	1	0
Mobile	2020-05-07	2	2020-04-02	2	33	female	single	hispanic_latino	Phoenix	85009	1	1000
Mobile	2020-05-07	2	2019-01-03	1	68	male	single	hispanic_latino	Phoenix	85033	1	0
Mobile	2020-05-07	2	2020-04-25	2	27	female	single	hispanic_latino	Phoenix	85009	1	0
Mobile	2020-05-07	2	2020-04-02	2	65	female	married	hispanic_latino	Phoenix	85009	2	1200
Mobile	2020-05-07	2	2019-10-02	1	44	female	married	hispanic_latino	Phoenix	85041	11	1200
Mobile	2020-05-07	2	2020-02-06	1	31	female	married	hispanic_latino	Phoenix	85009	6	300
Mobile	2020-05-07	2	2019-11-07	1	33	female	married	hispanic_latino	Phoenix	85009	4	1000
Mobile	2020-05-07	2	2020-02-06	1	41	female		hispanic_latino	Phoenix	85009	5	1000
Mobile	2020-05-07	2	2020-02-06	1	29	female	single	hispanic_latino	Phoenix	85009	6	750
Mobile	2020-05-07	2	2019-10-03	1	37	female	married	hispanic_latino	Phoenix	85035	2	200
Mobile	2020-05-07	2	2020-05-07	2	45	female	married	hispanic_latino	Phoenix	85009	2	2600
Mobile	2020-05-07	2	2020-05-07	2	20	female	married	hispanic_latino	Phoenix	85041	2	2600
Mobile	2020-05-07	2	2020-05-07	2	57	female	married	hispanic_latino	Phoenix	85009	2	900
Mobile	2020-05-07	2	2020-05-07	2	41	female	married	hispanic_latino	Phoenix	85009	2	5800
Mobile	2020-05-07	2	2020-05-07	2	55	male	married	hispanic_latino	Phoenix	85009	2	0
Mobile	2020-05-07	2	2020-05-07	2	63	female	married	hispanic_latino	Phoenix	85009	2	0
Mobile	2020-05-07	2	2020-05-07	2	35	female	married	hispanic_latino	Phoenix	85009	2	1400
Mobile	2020-05-07	2	2020-05-07	2	52	female	married	white_anglo	Phoenix	85009	2	800
Mobile	2020-05-07	2	2020-05-07	2	79	female	married	hispanic_latino	Phoenix	85009	1	0
Mobile	2020-05-07	2	2020-05-07	2	31	female	married	white_anglo	Phoenix	85009	2	0
Mobile	2020-05-07	2	2020-05-07	2	56	male	single	white_anglo	Phoenix	85009	1	740
Mobile	2020-05-07	2	2020-05-07	2	59	female	married	hispanic_latino	Phoenix	85035	2	0
Mobile	2020-05-07	2	2020-05-07	2	60	female	single	hispanic_latino	Phoenix	85009	1	1000
Mobile	2020-05-07	2	2020-05-07	2	43	female	married	hispanic_latino	Phoenix	85009	1	0
Mobile	2020-05-07	2	2020-05-07	2	68	female	married	hispanic_latino	Phoenix	85009	2	1000
Mobile	2020-05-07	2	2020-05-07	2	46	female	divorced	hispanic_latino	Phoenix	85009	1	1200
Mobile	2020-05-07	2	2020-05-07	2	36	female	single	hispanic_latino	Phoenix	85009	1	1500
Mobile	2020-05-07	2	2020-05-07	2	52	female	single	hispanic_latino	Phoenix	85035	1	0
Mobile	2020-05-07	2	2020-05-07	2	35	female	single	hispanic_latino	Phoenix	85031	1	1000
Mobile	2020-06-04	2	2020-05-09	2	46	female	single	hispanic_latino		#NULL!	1	0
Mobile	2020-06-04	2	2020-04-02	2	42	female	single	hispanic_latino	Phoenix	85009	1	800
Mobile	2020-06-04	2	2019-11-07	1	35	female	married	hispanic_latino	Phoenix	85009	5	1800
Mobile	2020-06-04	2	2019-11-07	1	71	male	married	hispanic_latino	Phoenix	85009	5	1000
Mobile	2020-06-04	2	2019-10-03	1	37	female	married	hispanic_latino	Phoenix	85035	2	200
Mobile	2020-06-04	2	2020-05-07	2	35	female	single	hispanic_latino	Phoenix	85031	1	1000
Mobile	2020-06-04	2	2019-12-05	1	67	female	single	hispanic_latino	Phoenix	85009	1	500
Mobile	2020-06-04	2	2019-11-07	1	53	female	divorced	hispanic_latino	Phoenix	85009	3	1000
Mobile	2020-06-04	2	2020-03-14	2	35	female	married	hispanic_latino	Phoenix	85009	5	354
Mobile	2020-06-04	2	2020-05-07	2	57	female	married	hispanic_latino	Phoenix	85009	2	900
Mobile	2020-06-04	2	2020-05-23	2	31	female	single	hispanic_latino	Phoenix	85043	1	1000
Mobile	2020-06-04	2	2020-05-23	2	26	female	married	hispanic_latino	Phoenix	85009	1	0
Mobile	2020-06-04	2	2018-10-10	1	70	male	separated	hispanic_latino	Phoenix	85009	1	0
Mobile	2020-06-04	2	2019-10-03	1	70	female	widowed	hispanic_latino	Phoenix	85009	1	770
Mobile	2020-06-04	2	2020-04-02	2	53	male	single	hispanic_latino	Phoenix	85009	1	0
Mobile	2020-06-04	2	2019-01-03	1	68	male	single	hispanic_latino	Phoenix	85033	1	0
Mobile	2020-06-04	2	2019-10-03	1	42	female	married	hispanic_latino	Phoenix	85009	5	1200
Mobile	2020-06-04	2	2020-04-02	2	63	female	single	hispanic_latino	Phoenix	85009	1	800
Mobile	2020-06-04	2	2020-05-07	2	20	female	married	hispanic_latino	Phoenix	85041	2	2600
Mobile	2020-06-04	2	2020-05-02	2	43	female	married	hispanic_latino	Flagstaff	86001	1	0
Mobile	2020-06-04	2	2019-10-03	1	46	female	married	hispanic_latino	Phoenix	85009	6	0
Mobile	2020-06-04	2	2019-10-09	1	44	female	separated	hispanic_latino	Phoenix	85009	7	1800
Mobile	2020-06-04	2	2020-05-07	2	54	male	married	hispanic_latino	Phoenix	85009	2	0
Mobile	2020-06-04	2	2020-04-02	2	66	female	single	hispanic_latino	Phoenix	85035	1	700
Mobile	2020-06-04	2	2018-06-20	1	63	female	married	hispanic_latino	Phoenix	85009	1	0
Mobile	2020-06-04	2	2019-11-07	1	42	female	married	hispanic_latino	Phoenix	85009	4	1000
Mobile	2020-06-04	2	2019-10-03	1	32	female	single	american_indian	Scottsdale	85256	2	0
Mobile	2020-06-04	2	2019-10-12	1	33	female	married	hispanic_latino	Phoenix	85009	5	900
Mobile	2020-06-04	2	2019-10-12	1	51	female	married	hispanic_latino	Phoenix	85009	5	850
Mobile	2020-06-04	2	2019-10-12	1	36	female	married	hispanic_latino	Phoenix	85035	6	0
Mobile	2020-06-04	2	2020-01-31	1	56	male	single	black	Phoenix	85019	2	0
Mobile	2020-06-04	2	2020-06-04	2	50	female	married	hispanic_latino	Phoenix	85031	2	0
Mobile	2020-06-04	2	2020-06-04	2	32	male	single	hispanic_latino	Phoenix	85051	1	0
Mobile	2020-06-04	2	2020-06-04	2	59	male	single	hispanic_latino	Phoenix	85009	1	0
Mobile	2020-06-04	2	2020-05-23	2	47	female	married	hispanic_latino	Phoenix	85019	1	0
Mobile	2020-01-04	1	2018-06-07	1	75	female	widowed	hispanic_latino	Glendale	85301	1	0
Mobile	2020-01-04	1	2018-06-07	1	65	female	widowed	white_anglo	Peoria	85382	2	0
Mobile	2020-01-04	1	2019-11-02	1	65	male	single	undisclosed	Peoria	85345	1	0
Mobile	2020-01-04	1	2018-08-02	1	75	female	divorced	hispanic_latino	Peoria	85345	1	0
Mobile	2020-01-04	1	2019-10-05	1	35	female	married	Middle-Eastern / North-African	Peoria	85345	1	0
Mobile	2020-01-04	1	2018-08-02	1	72	male	married	white_anglo	Peoria	85345	1	0
Mobile	2020-01-04	1	2019-10-05	1	70	female	divorced	black	Peoria	85345	1	1200
Mobile	2020-01-04	1	2018-08-02	1	67	male	undisclosed	Middle-Eastern / North-African	Peoria	85345	1	0
Mobile	2020-01-04	1	2019-10-09	1	28	female	married	other	Peoria	85345	4	1000
Mobile	2020-01-04	1	2019-10-05	1	82	male	single	hispanic_latino	Peoria	85345	2	750
Mobile	2020-01-04	1	2019-10-05	1	37	female	married	white_anglo	Glendale	85312	4	2500
Mobile	2020-01-04	1	2018-06-07	1	69	female	married	hispanic_latino	Peoria	85345	1	0
Mobile	2020-01-04	1	2019-10-05	1	60	female	married	hispanic_latino	Peoria	85345	1	1000
Mobile	2020-01-04	1	2019-10-05	1	68	female	married	white_anglo	Peoria	85382	1	3500
Mobile	2020-01-04	1	2018-07-05	1	62	female	divorced	white_anglo	Phoenix	85051	3	0
Mobile	2020-01-04	1	2018-07-05	1	66	female	married	hispanic_latino	Peoria	85345	3	1200
Mobile	2020-01-04	1	2019-10-05	1	64	male	married	hispanic_latino	Peoria	85345	1	0
Mobile	2020-01-04	1	2019-11-02	1	60	female	widowed	white_anglo	Peoria	85345	3	1000
Mobile	2020-01-04	1	2019-11-14	1	39	female	single	american_indian	Peoria	85345	2	0
Mobile	2020-01-04	1	2020-01-04	1	38	female	divorced	white_anglo	Phoenix	85051	3	1600
Mobile	2020-01-04	1	2018-08-02	1	82	male	married	hispanic_latino	Peoria	85351	2	0
Mobile	2020-01-04	1	2020-01-04	1	49	undisclosed	married	white_anglo	Peoria	85345	6	0
Mobile	2020-01-04	1	2019-10-05	1	27	female	married	hispanic_latino	Peoria	85345	1	2500
Mobile	2020-01-04	1	2020-01-04	1	47	female	married	hispanic_latino	Peoria	85345	1	2000
Mobile	2020-01-04	1	2019-09-19	1	45	female	married	asian	Glendale	85301	5	0
Mobile	2020-01-04	1	2019-10-16	1	64	female	widowed	other	Phoenix	85345	1	0
Mobile	2020-01-04	1	2019-10-05	1	30	female	married	Middle-Eastern / North-African	Peoria	85345	7	0
Mobile	2020-01-04	1	2020-01-04	1	61	female	single	asian	Phoenix	85017	1	0
Mobile	2020-01-04	1	2020-01-04	1	56	female	single	hispanic_latino	Peoria	85345	1	2500
Mobile	2020-01-04	1	2018-08-02	1	65	female	single	black	Peoria	85345	1	2600
Mobile	2020-01-04	1	2020-01-04	1	59	female	married	hispanic_latino	Youngtown	85363	2	0
Mobile	2020-01-04	1	2019-11-02	1	65	female	single	Middle-Eastern / North-African	Peoria	85345	1	700
Mobile	2020-01-04	1	2019-10-05	1	79	female	married	Middle-Eastern / North-African	Peoria	85345	1	700
Mobile	2020-01-04	1	2019-11-02	1	72	female	widowed	Middle-Eastern / North-African	Peoria	85345	2	0
Mobile	2020-01-04	1	2019-10-05	1	66	female	married	other	Peoria	85345	2	3300
Mobile	2020-01-04	1	2019-11-02	1	72	female	married	hispanic_latino	Surprise	85374	2	0
Mobile	2020-01-04	1	2019-10-05	1	60	female	married	Middle-Eastern / North-African	Peoria	85345	1	0
Mobile	2020-01-04	1	2019-10-05	1	70	female	married	white_anglo	Peoria	85381	2	2000
Mobile	2020-01-04	1	2019-10-05	1	56	female	single	hispanic_latino	Peoria	85345	2	750
Mobile	2020-01-04	1	2020-01-04	1	71	female	married	asian	Youngtown	85363	2	0
Mobile	2020-01-04	1	2019-10-05	1	50	female	married	Middle-Eastern / North-African	Glendale	85304	1	1300
Mobile	2020-01-04	1	2019-12-12	1	74	female	divorced	white_anglo	Sun City	85351	1	0
Mobile	2020-01-04	1	2019-06-18	1	70	female	married	hispanic_latino	Glendale	85307	3	0
Mobile	2020-01-04	1	2019-09-12	1	35	female	married	hispanic_latino	Surprise	85374	4	0
Mobile	2020-01-04	1	2018-07-05	1	67	female	single	Middle-Eastern / North-African	Peoria	85345	1	0
Mobile	2020-01-04	1	2019-10-21	1	31	male	married	hispanic_latino	Peoria	85345	5	730
Mobile	2020-01-04	1	2019-09-05	1	77	male	married	white_anglo	Sun City	85351	2	0
Mobile	2020-01-04	1	2019-10-05	1	55	female	divorced	hispanic_latino	Waddell	85355	1	1000
Mobile	2020-01-04	1	2019-10-05	1	67	female	married	white_anglo	Peoria	85345	1	1900
Mobile	2020-01-04	1	2019-10-05	1	33	female	married	hispanic_latino	Phoenix	85009	1	1200
Mobile	2020-01-04	1	2018-07-02	1	64	male	married	hispanic_latino	Phoenix	85043	2	1100
Mobile	2020-01-04	1	2019-10-05	1	35	female	married	hispanic_latino	Peoria	85345	1	1250
Mobile	2020-01-04	1	2019-11-02	1	67	female	single	hispanic_latino	Peoria	85345	1	0
Mobile	2020-01-04	1	2019-10-01	1	45	female	married	Middle-Eastern / North-African	Glendale	85301	5	1320
Mobile	2020-01-04	1	2020-01-04	1	43	male	married	white_anglo	Glendale	85302	3	2300
Mobile	2020-01-04	1	2019-09-12	1	57	female	single	hispanic_latino	Peoria	85345	5	0
Mobile	2020-01-04	1	2020-01-04	1	56	female	single	hispanic_latino	Peoria	85345	1	0
Mobile	2020-01-04	1	2020-01-04	1	56	female	separated	white_anglo	Peoria	85345	1	965
Mobile	2020-02-01	1	2018-06-07	1	65	female	widowed	white_anglo	Peoria	85382	2	0
Mobile	2020-02-01	1	2018-09-20	1	66	male	married	hispanic_latino	Peoria	85345	1	1000
Mobile	2020-02-01	1	2019-10-05	1	35	female	married	hispanic_latino	Peoria	85345	1	1600
Mobile	2020-02-01	1	2019-10-05	1	36	female	married	Middle-Eastern / North-African	Peoria	85345	1	0
Mobile	2020-02-01	1	2019-10-09	1	28	female	married	other	Peoria	85345	4	1000
Mobile	2020-02-01	1	2019-11-14	1	66	female	widowed	hispanic_latino	Peoria	85345	1	0
Mobile	2020-02-01	1	2018-08-02	1	75	female	divorced	hispanic_latino	Peoria	85345	1	0
Mobile	2020-02-01	1	2019-10-05	1	70	female	divorced	black	Peoria	85345	1	1200
Mobile	2020-02-01	1	2019-10-05	1	60	female	married	hispanic_latino	Peoria	85345	1	1000
Mobile	2020-02-01	1	2019-09-26	1	49	female	married	asian	Glendale	85345	7	0
Mobile	2020-02-01	1	2020-01-04	1	61	female	single	asian	Phoenix	85017	1	0
Mobile	2020-02-01	1	2018-08-02	1	72	male	married	white_anglo	Peoria	85345	2	0
Mobile	2020-02-01	1	2019-11-02	1	65	male	single	undisclosed	Peoria	85345	1	0
Mobile	2020-02-01	1	2019-10-05	1	64	male	married	black	Phoenix	85345	2	1358
Mobile	2020-02-01	1	2019-10-05	1	82	male	single	hispanic_latino	Peoria	85345	2	750
Mobile	2020-02-01	1	2019-11-02	1	60	female	married	hispanic_latino	Peoria	85345	1	0
Mobile	2020-02-01	1	2019-10-05	1	45	female	married	Middle-Eastern / North-African	Glendale	85302	2	1700
Mobile	2020-02-01	1	2019-10-05	1	74	female	married	other	Glendale	85302	2	1700
Mobile	2020-02-01	1	2019-07-01	1	66	female	widowed	Middle-Eastern / North-African	Peoria	85345	1	0
Mobile	2020-02-01	1	2018-08-02	1	67	male	undisclosed	Middle-Eastern / North-African	Peoria	85345	1	0
Mobile	2020-02-01	1	2020-02-01	1	18	female	single	hispanic_latino	Peoria	85345	1	0
Mobile	2020-02-01	1	2020-02-01	1	38	female	married	hispanic_latino	Peoria	85345	2	0
Mobile	2020-02-01	1	2018-08-02	1	84	male	single	hispanic_latino	Peoria	85345	1	0
Mobile	2020-02-01	1	2018-08-02	1	72	female	widowed	white_anglo	Peoria	85345	1	0
Mobile	2020-02-01	1	2019-10-05	1	65	male	married	hispanic_latino	Peoria	85345	1	0
Mobile	2020-02-01	1	2020-02-01	1	33	female	married	hispanic_latino	Peoria	85345	2	700
Mobile	2020-02-01	1	2019-10-05	1	68	female	married	white_anglo	Peoria	85382	2	3500
Mobile	2020-02-01	1	2019-11-02	1	60	female	widowed	white_anglo	Peoria	85345	6	1000
Mobile	2020-02-01	1	2020-02-01	1	21	female	single	Middle-Eastern / North-African	Peoria	85345	2	500
Mobile	2020-02-01	1	2019-11-14	1	57	male	married	hispanic_latino	Peoria	85345	4	0
Mobile	2020-02-01	1	2020-02-01	1	24	male	married	hispanic_latino	Glendale	85303	2	0
Mobile	2020-02-01	1	2019-10-05	1	37	female	married	white_anglo	Peoria	85345	4	2500
Mobile	2020-02-01	1	2018-07-05	1	66	female	married	hispanic_latino	Peoria	85345	3	1200
Mobile	2020-02-01	1	2019-09-19	1	45	female	married	asian	Glendale	85301	5	0
Mobile	2020-02-01	1	2019-10-05	1	56	female	single	hispanic_latino	Peoria	85345	2	750
Mobile	2020-02-01	1	2019-11-02	1	72	female	married	hispanic_latino	Surprise	85374	2	0
Mobile	2020-02-01	1	2019-10-05	1	64	female	single	Middle-Eastern / North-African	Peoria	85345	1	1800
Mobile	2020-02-01	1	2019-10-05	1	55	female	divorced	hispanic_latino	Waddell	85355	1	1000
Mobile	2020-02-01	1	2019-10-05	1	50	female	married	Middle-Eastern / North-African	Glendale	85304	1	1300
Mobile	2020-02-01	1	2020-01-04	1	49	undisclosed	married	white_anglo	Peoria	85345	6	0
Mobile	2020-02-01	1	2020-01-04	1	56	female	single	hispanic_latino	Peoria	85345	1	0
Mobile	2020-02-01	1	2019-11-02	1	65	female	single	Middle-Eastern / North-African	Peoria	85345	1	700
Mobile	2020-02-01	1	2019-11-02	1	72	female	widowed	Middle-Eastern / North-African	Peoria	85345	2	0
Mobile	2020-02-01	1	2019-10-05	1	80	female	married	Middle-Eastern / North-African	Peoria	85345	1	700
Mobile	2020-02-01	1	2019-10-05	1	34	female	married	black	Peoria	85345	1	1500
Mobile	2020-02-01	1	2019-10-07	1	41	male	married	asian	Peoria	85345	7	0
Mobile	2020-02-01	1	2019-09-12	1	35	female	married	hispanic_latino	Surprise	85374	4	0
Mobile	2020-02-01	1	2019-09-12	1	57	female	single	hispanic_latino	Peoria	85345	5	0
Mobile	2020-02-01	1	2019-12-07	1	44	male	married	Middle-Eastern / North-African	Peoria	85345	1	2000
Mobile	2020-02-01	1	2019-10-05	1	27	female	married	hispanic_latino	Peoria	85345	2	2500
Mobile	2020-02-01	1	2020-02-01	1	26	female	single	hispanic_latino	Peoria	85345	1	3000
Mobile	2020-02-01	1	2018-07-05	1	67	female	single	Middle-Eastern / North-African	Peoria	85345	1	0
Mobile	2020-02-01	1	2019-09-05	1	77	male	married	white_anglo	Sun City	85351	2	0
Mobile	2020-02-01	1	2018-07-05	1	62	female	divorced	white_anglo	Phoenix	85051	3	2000
Mobile	2020-02-01	1	2019-06-18	1	70	female	married	hispanic_latino	Glendale	85307	3	0
Mobile	2020-02-01	1	2019-10-21	1	31	male	married	hispanic_latino	Peoria	85345	5	730
Mobile	2020-02-01	1	2020-02-01	1	46	female	married	hispanic_latino	Peoria	85381	1	0
Mobile	2020-02-01	1	2020-01-04	1	56	female	single	hispanic_latino	Peoria	85345	1	2500
Mobile	2020-02-01	1	2018-08-15	1	78	female	undisclosed	hispanic_latino	Peoria	85345	1	0
Mobile	2020-02-01	1	2019-10-05	1	33	female	married	hispanic_latino	Phoenix	85009	1	1200
Mobile	2020-02-01	1	2019-12-07	1	58	female	married	hispanic_latino	Phoenix	85043	2	1100
Mobile	2020-02-01	1	2019-10-01	1	45	female	married	Middle-Eastern / North-African	Phoenix	85051	5	1320
Mobile	2020-02-01	1	2019-10-09	1	44	female	married	black	Peoria	85345	5	0
Mobile	2020-02-01	1	2019-11-02	1	67	female	single	hispanic_latino	Peoria	85345	1	0
Mobile	2020-02-01	1	2019-10-01	1	39	female	married	hispanic_latino	Peoria	85345	5	0
Mobile	2020-02-01	1	2020-02-01	1	70	female	married	white_anglo	Peoria	85345	2	5000
Mobile	2020-04-04	2	2019-11-14	1	66	female	widowed	hispanic_latino	Peoria	85345	1	0
Mobile	2020-04-04	2	2018-06-07	1	66	female	widowed	white_anglo	Peoria	85382	2	1349
Mobile	2020-04-04	2	2018-09-20	1	66	male	married	hispanic_latino	Peoria	85345	1	1000
Mobile	2020-04-04	2	2018-08-02	1	76	female	divorced	hispanic_latino	Peoria	85345	1	0
Mobile	2020-04-04	2	2018-08-02	1	67	male	undisclosed	Middle-Eastern / North-African	Peoria	85345	1	0
Mobile	2020-04-04	2	2019-10-05	1	69	female	widowed	asian	Glendale	85303	1	1000
Mobile	2020-04-04	2	2018-08-02	1	84	male	single	hispanic_latino	Peoria	85345	1	0
Mobile	2020-04-04	2	2019-10-05	1	45	female	married	Middle-Eastern / North-African	Glendale	85302	2	1700
Mobile	2020-04-04	2	2018-08-15	1	78	male	undisclosed	hispanic_latino	Peoria	85345	1	0
Mobile	2020-04-04	2	2019-11-02	1	60	female	married	hispanic_latino	Peoria	85345	1	0
Mobile	2020-04-04	2	2019-10-05	1	80	female	married	Middle-Eastern / North-African	Peoria	85345	1	700
Mobile	2020-04-04	2	2018-06-07	1	76	female	married	hispanic_latino	Peoria	85345	1	0
Mobile	2020-04-04	2	2019-10-05	1	60	female	married	hispanic_latino	Peoria	85345	1	1000
Mobile	2020-04-04	2	2019-10-05	1	74	female	married	other	Glendale	85302	2	1700
Mobile	2020-04-04	2	2019-10-05	1	36	female	married	Middle-Eastern / North-African	Peoria	85345	1	0
Mobile	2020-04-04	2	2019-11-14	1	42	female	married	hispanic_latino	Peoria	85345	5	0
Mobile	2020-04-04	2	2018-08-06	1	74	female	undisclosed	hispanic_latino	Peoria	85345	1	0
Mobile	2020-04-04	2	2019-10-05	1	83	male	single	hispanic_latino	Peoria	85345	2	750
Mobile	2020-04-04	2	2019-10-05	1	60	female	single	hispanic_latino	Peoria	85345	1	300
Mobile	2020-04-04	2	2019-10-05	1	65	male	married	hispanic_latino	Peoria	85345	1	0
Mobile	2020-04-04	2	2019-10-05	1	50	female	married	Middle-Eastern / North-African	Glendale	85304	1	1300
Mobile	2020-04-04	2	2018-07-02	1	64	male	married	hispanic_latino	Phoenix	85043	2	1100
Mobile	2020-04-04	2	2019-10-05	1	33	female	married	hispanic_latino	Phoenix	85009	1	1200
Mobile	2020-04-04	2	2018-08-02	1	83	male	married	hispanic_latino	Peoria	85351	2	0
Mobile	2020-04-04	2	2018-06-27	1	70	female	widowed	white_anglo	Peoria	85345	3	0
Mobile	2020-04-04	2	2019-10-23	1	52	male	married	hispanic_latino	Peoria	85345	6	1000
Mobile	2020-04-04	2	2019-11-14	1	39	female	single	american_indian	Peoria	85345	2	0
Mobile	2020-04-04	2	2019-12-07	1	44	male	married	Middle-Eastern / North-African	Peoria	85345	1	2000
Mobile	2020-04-04	2	2019-10-05	1	54	female	married	Middle-Eastern / North-African	Peoria	85345	1	750
Mobile	2020-04-04	2	2018-10-25	1	69	male	widowed	white_anglo	Peoria	85345	8	0
Mobile	2020-04-04	2	2018-08-02	1	64	female	undisclosed	white_anglo,Middle-Eastern / North-African	Peoria	85345	1	0
Mobile	2020-04-04	2	2019-10-07	1	41	male	married	asian	Peoria	85345	7	0
Mobile	2020-04-04	2	2019-10-16	1	64	female	widowed	other	Phoenix	85345	2	0
Mobile	2020-04-04	2	2019-12-07	1	53	female	single	Middle-Eastern / North-African	Peoria	85345	1	1000
Mobile	2020-04-04	2	2019-10-05	1	57	female	single	hispanic_latino	Peoria	85345	2	750
Mobile	2020-04-04	2	2019-11-14	1	61	female	married	asian	Peoria	85345	2	0
Mobile	2020-04-04	2	2019-11-14	1	57	female	undisclosed	undisclosed	Peoria	85345	4	0
Mobile	2020-04-04	2	2019-09-19	1	47	female	married	hispanic_latino	Peoria	85345	7	0
Mobile	2020-04-04	2	2020-01-04	1	56	female	single	hispanic_latino	Peoria	85345	1	0
Mobile	2020-04-04	2	2019-10-05	1	68	female	married	white_anglo	Peoria	85382	2	3500
Mobile	2020-04-04	2	2019-10-05	1	38	male	married	Middle-Eastern / North-African	Peoria	85345	4	1000
Mobile	2020-04-04	2	2019-10-05	1	73	female	single	white_anglo	Peoria	85345	1	2500
Mobile	2020-04-04	2	2019-10-09	1	44	female	married	black	Peoria	85345	5	0
Mobile	2020-04-04	2	2018-06-07	1	70	female	married	hispanic_latino	Peoria	85345	1	0
Mobile	2020-04-04	2	2019-10-01	1	45	female	married	Middle-Eastern / North-African	Phoenix	85051	5	1320
Mobile	2020-04-04	2	2018-08-02	1	73	female	widowed	white_anglo	Peoria	85345	1	0
Mobile	2020-04-04	2	2020-04-04	2	60	female	single	white_anglo	Peoria	85345	1	0
Mobile	2020-04-04	2	2020-03-02	1	48	male	married	hispanic_latino	Peoria	85345	3	780
Mobile	2020-04-04	2	2020-04-04	2	74	female	widowed	white_anglo	Peoria	85345	1	2000
Mobile	2020-04-04	2	2020-04-04	2	79	male	divorced	white_anglo	Peoria	85345	1	3000
Mobile	2020-04-04	2	2020-04-04	2	47	male	married	hispanic_latino	Peoria	85345	2	1400
Mobile	2020-04-04	2	2020-04-04	2	72	female	widowed	black	Glendale	85303	1	850
Mobile	2020-04-04	2	2020-04-04	2	56	female	married	hispanic_latino	Peoria	85345	2	0
Mobile	2020-04-04	2	2020-04-04	2	61	female	married	white_anglo	Buckeye	85396	1	0
Mobile	2020-04-04	2	2020-01-14	1	52	female	widowed	black	Surprise	85379	5	0
Mobile	2020-04-04	2	2019-11-20	1	40	female	married	white_anglo,hispanic_latino	Peoria	85345	10	1280
Mobile	2020-04-04	2	2020-04-04	2	66	female	married	hispanic_latino	Peoria	85345	2	1000
Mobile	2020-04-04	2	2020-04-04	2	63	female	single	american_indian	Peoria	85345	1	1700
Mobile	2020-04-04	2	2020-04-04	2	52	female	divorced	white_anglo	Peoria	85382	1	1000
Mobile	2020-04-04	2	2020-04-04	2	44	female	married	black	Peoria	85345	2	1800
Mobile	2020-04-04	2	2020-04-04	2	64	male	married	undisclosed	Peoria	85345	2	2400
Mobile	2020-04-04	2	2020-04-04	2	23	female	single	hispanic_latino		#NULL!	1	0
Mobile	2020-04-04	2	2019-11-14	1	70	female	married	hispanic_latino	Peoria	85345	2	0
Mobile	2020-04-04	2	2020-04-04	2	70	female	single	hispanic_latino	Peoria	85345	1	140
Mobile	2020-04-04	2	2020-04-04	2	56	female	single	hispanic_latino	Peoria	85345	1	0
Mobile	2020-04-04	2	2018-08-02	1	72	male	married	white_anglo	Peoria	85345	2	0
Mobile	2020-04-04	2	2020-04-04	2	70	female	single	hispanic_latino	Peoria	85345	1	0
Mobile	2020-05-02	2	2018-06-07	1	66	female	widowed	white_anglo	Peoria	85382	2	1349
Mobile	2020-05-02	2	2018-09-20	1	66	male	married	hispanic_latino	Peoria	85345	1	1000
Mobile	2020-05-02	2	2018-08-06	1	74	female	undisclosed	hispanic_latino	Peoria	85345	1	0
Mobile	2020-05-02	2	2018-08-02	1	84	male	single	hispanic_latino	Peoria	85345	1	0
Mobile	2020-05-02	2	2018-06-07	1	75	female	widowed	hispanic_latino	Glendale	85301	1	0
Mobile	2020-05-02	2	2018-08-02	1	76	female	divorced	hispanic_latino	Peoria	85345	1	0
Mobile	2020-05-02	2	2018-08-02	1	72	female	married	hispanic_latino	Glendale	85301	2	1025
Mobile	2020-05-02	2	2019-10-05	1	36	female	married	hispanic_latino	Peoria	85345	1	1600
Mobile	2020-05-02	2	2019-11-14	1	42	female	married	hispanic_latino	Peoria	85345	5	0
Mobile	2020-05-02	2	2019-10-05	1	69	female	widowed	asian	Glendale	85303	1	1000
Mobile	2020-05-02	2	2020-04-04	2	66	female	married	hispanic_latino	Peoria	85345	2	1000
Mobile	2020-05-02	2	2018-08-02	1	83	male	married	hispanic_latino	Peoria	85351	2	0
Mobile	2020-05-02	2	2019-10-05	1	60	female	married	hispanic_latino	Peoria	85345	1	1000
Mobile	2020-05-02	2	2019-11-14	1	58	female		american_indian	Peoria	85345	2	0
Mobile	2020-05-02	2	2019-11-02	1	40	female	single	hispanic_latino	Peoria	85345	1	0
Mobile	2020-05-02	2	2020-01-04	1	71	female	married	asian	Youngtown	85363	2	0
Mobile	2020-05-02	2	2019-10-01	1	39	female	married	hispanic_latino	Peoria	85345	5	0
Mobile	2020-05-02	2	2019-10-05	1	45	female	married	Middle-Eastern / North-African	Glendale	85302	2	1700
Mobile	2020-05-02	2	2019-10-05	1	50	female	widowed	hispanic_latino	Peoria	85345	4	1200
Mobile	2020-05-02	2	2019-12-07	1	44	male	married	Middle-Eastern / North-African	Peoria	85345	1	2000
Mobile	2020-05-02	2	2020-04-04	2	60	female	single	white_anglo	Peoria	85345	1	0
Mobile	2020-05-02	2	2020-02-01	1	26	female	single	hispanic_latino	Peoria	85345	1	3000
Mobile	2020-05-02	2	2020-01-04	1	56	female	separated	white_anglo	Peoria	85345	1	965
Mobile	2020-05-02	2	2019-10-01	1	45	female	married	Middle-Eastern / North-African	Phoenix	85051	5	1320
Mobile	2020-05-02	2	2019-10-05	1	68	female	married	white_anglo	Peoria	85382	2	3500
Mobile	2020-05-02	2	2018-08-02	1	67	male	undisclosed	Middle-Eastern / North-African	Peoria	85345	1	0
Mobile	2020-05-02	2	2019-10-05	1	83	male	single	hispanic_latino	Peoria	85345	2	750
Mobile	2020-05-02	2	2019-10-05	1	65	male	married	hispanic_latino	Peoria	85345	1	0
Mobile	2020-05-02	2	2019-10-05	1	64	female	single	Middle-Eastern / North-African	Peoria	85345	1	1800
Mobile	2020-05-02	2	2019-10-05	1	57	female	single	hispanic_latino	Peoria	85345	2	750
Mobile	2020-05-02	2	2019-10-05	1	74	female	married	other	Glendale	85302	2	1700
Mobile	2020-05-02	2	2018-08-02	1	64	female	undisclosed	white_anglo,Middle-Eastern / North-African	Peoria	85345	1	0
Mobile	2020-05-02	2	2019-11-14	1	70	female	married	hispanic_latino	Peoria	85345	2	0
Mobile	2020-05-02	2	2019-10-05	1	80	female	married	Middle-Eastern / North-African	Peoria	85345	1	700
Mobile	2020-05-02	2	2019-10-05	1	54	female	married	Middle-Eastern / North-African	Peoria	85345	1	750
Mobile	2020-05-02	2	2020-01-04	1	56	female	single	hispanic_latino	Peoria	85345	1	0
Mobile	2020-05-02	2	2019-10-16	1	64	female	widowed	other	Phoenix	85345	2	0
Mobile	2020-05-02	2	2020-02-01	1	22	female	single	Middle-Eastern / North-African	Peoria	85345	2	500
Mobile	2020-05-02	2	2019-11-02	1	60	female	married	hispanic_latino	Peoria	85345	1	0
Mobile	2020-05-02	2	2019-10-05	1	27	female	married	hispanic_latino	Peoria	85345	2	2500
Mobile	2020-05-02	2	2019-09-19	1	47	female	married	hispanic_latino	Peoria	85345	7	0
Mobile	2020-05-02	2	2019-10-05	1	31	female	married	Middle-Eastern / North-African	Peoria	85345	7	0
Mobile	2020-05-02	2	2019-10-09	1	28	female	married	other	Peoria	85345	4	1000
Mobile	2020-05-02	2	2019-10-23	1	52	male	married	hispanic_latino	Peoria	85345	6	1000
Mobile	2020-05-02	2	2019-10-05	1	51	female	married	Middle-Eastern / North-African	Glendale	85304	1	1300
Mobile	2020-05-02	2	2020-03-27	2	59	female	widowed	hispanic_latino		#NULL!	1	1500
Mobile	2020-05-02	2	2020-05-02	2	61	female	single	hispanic_latino	Peoria	85345	1	0
Mobile	2020-05-02	2	2020-01-16	1	57	male	married	hispanic_latino	Peoria	85345	6	0
Mobile	2020-05-02	2	2020-05-02	2	54	male	single	hispanic_latino	Peoria	85345	1	0
Mobile	2020-05-02	2	2020-05-02	2	24	male	single	Middle-Eastern / North-African	Glendale	85303	1	0
Mobile	2020-05-02	2	2020-05-02	2	41	male	single	hispanic_latino	Peoria	85345	1	0
Mobile	2020-05-02	2	2020-05-02	2	26	female	married	asian	Avondale	85392	2	0
Mobile	2020-06-06	2	2018-09-20	1	66	male	married	hispanic_latino	Peoria	85345	1	1000
Mobile	2020-06-06	2	2018-06-07	1	66	female	widowed	white_anglo	Peoria	85382	2	1349
Mobile	2020-06-06	2	2019-11-02	1	73	female	married	white_anglo	Sun City	85351	1	0
Mobile	2020-06-06	2	2019-10-05	1	69	female	widowed	asian	Glendale	85303	1	1000
Mobile	2020-06-06	2	2018-08-02	1	83	male	married	hispanic_latino	Peoria	85351	2	800
Mobile	2020-06-06	2	2019-11-14	1	39	female	single	american_indian	Peoria	85345	3	790
Mobile	2020-06-06	2	2019-10-05	1	60	female	single	hispanic_latino	Peoria	85345	1	300
Mobile	2020-06-06	2	2020-05-04	2	45	female	married	Middle-Eastern / North-African	Glendale	85303	2	0
Mobile	2020-06-06	2	2020-04-04	2	67	female	married	hispanic_latino	Peoria	85345	2	1000
Mobile	2020-06-06	2	2019-10-01	1	45	female	married	Middle-Eastern / North-African	Phoenix	85051	5	1320
Mobile	2020-06-06	2	2020-01-04	1	71	female	married	asian	Youngtown	85363	2	0
Mobile	2020-06-06	2	2019-10-05	1	69	female	married	white_anglo	Peoria	85382	2	3500
Mobile	2020-06-06	2	2019-10-05	1	51	female	married	Middle-Eastern / North-African	Glendale	85304	1	1300
Mobile	2020-06-06	2	2019-11-02	1	60	female	married	hispanic_latino	Peoria	85345	1	0
Mobile	2020-06-06	2	2019-10-05	1	64	female	single	Middle-Eastern / North-African	Peoria	85345	1	1800
Mobile	2020-06-06	2	2018-08-02	1	67	male	undisclosed	Middle-Eastern / North-African	Peoria	85345	1	0
Mobile	2020-06-06	2	2019-10-05	1	83	male	single	hispanic_latino	Peoria	85345	2	750
Mobile	2020-06-06	2	2019-10-05	1	65	male	married	hispanic_latino	Peoria	85345	1	0
Mobile	2020-06-06	2	2020-04-04	2	70	female	single	hispanic_latino	Peoria	85345	1	140
Mobile	2020-06-06	2	2019-11-14	1	70	female	married	hispanic_latino	Peoria	85345	2	0
Mobile	2020-06-06	2	2019-11-02	1	66	male	single	undisclosed	Peoria	85345	1	0
Mobile	2020-06-06	2	2019-10-05	1	80	female	married	Middle-Eastern / North-African	Peoria	85345	1	700
Mobile	2020-06-06	2	2019-10-05	1	74	female	married	Middle-Eastern / North-African,other		#NULL!	1	0
Mobile	2020-06-06	2	2019-10-05	1	54	female	married	Middle-Eastern / North-African	Peoria	85345	1	750
Mobile	2020-06-06	2	2019-10-16	1	64	female	widowed	other	Phoenix	85345	2	0
Mobile	2020-06-06	2	2018-06-07	1	75	female	widowed	hispanic_latino	Glendale	85301	1	0
Mobile	2020-06-06	2	2018-08-02	1	76	female	divorced	hispanic_latino	Peoria	85345	1	0
Mobile	2020-06-06	2	2019-11-14	1	42	female	married	hispanic_latino	Peoria	85345	5	0
Mobile	2020-06-06	2	2019-11-02	1	56	male	single	hispanic_latino		#NULL!	1	0
Mobile	2020-06-06	2	2020-01-04	1	56	female	separated	white_anglo	Peoria	85345	1	965
Mobile	2020-06-06	2	2020-05-02	2	24	male	single	Middle-Eastern / North-African	Glendale	85303	1	0
Mobile	2020-06-06	2	2019-10-05	1	61	female	married	hispanic_latino	Peoria	85345	1	1000
Mobile	2020-06-06	2	2019-10-05	1	33	female	married	hispanic_latino	Phoenix	85009	1	1200
Mobile	2020-06-06	2	2018-07-02	1	65	male	married	hispanic_latino	Phoenix	85043	2	1100
Mobile	2020-06-06	2	2019-09-19	1	47	female	married	hispanic_latino	Peoria	85345	7	0
Mobile	2020-06-06	2	2018-11-15	1	62	female	married	hispanic_latino	Peoria	85345	6	0
Mobile	2020-06-06	2	2018-06-07	1	76	female	married	hispanic_latino	Peoria	85345	1	0
Mobile	2020-06-06	2	2018-06-07	1	70	female	married	hispanic_latino	Peoria	85345	1	0
Mobile	2020-06-06	2	2019-10-05	1	27	female	married	hispanic_latino	Peoria	85345	2	2500
Mobile	2020-06-06	2	2020-06-06	2	58	female	married	hispanic_latino	Peoria	85345	1	0
Mobile	2020-06-06	2	2020-06-06	2	34	male	single	black	Youngtown	85363	1	0
Mobile	2020-06-06	2	2020-06-06	2	49	female	married	hispanic_latino	Peoria	85345	1	0
Mobile	2020-06-06	2	2020-06-06	2	57	male	single	hispanic_latino	Peoria	85345	1	0
Mobile	2020-06-06	2	2019-10-05	1	34	female	single	hispanic_latino	Peoria	85345	1	0
Mobile	2020-06-06	2	2020-06-06	2	0	male	married	hispanic_latino	Peoria	85345	1	0
Mobile	2020-06-06	2	2019-10-05	1	31	female	married	Middle-Eastern / North-African	Peoria	85345	7	0
Brick	2019-10-01	1	2018-08-02	1	61	female	single	Middle-Eastern / North-African	Glendale	85301	1	600
Brick	2019-10-01	1	2018-08-01	1	73	male	married	white_anglo	Glendale	85301	2	0
Brick	2019-10-01	1	2019-10-01	1	47	male	single	white_anglo	Glendale	85301	3	1200
Brick	2019-10-01	1	2018-08-01	1	73	male	married	white_anglo	Glendale	85301	2	0
Brick	2019-10-01	1	2019-10-01	1	72	male	single	white_anglo	Glendale	85301	1	931
Brick	2019-10-01	1	2019-10-01	1	57	male	single	white_anglo	Glendale	85301	1	0
Brick	2019-10-01	1	2019-07-17	1	60	female	single	white_anglo	Glendale	85301	1	0
Brick	2019-10-01	1	2019-10-01	1	50	male	single	other	Phoenix	85051	1	700
Brick	2019-10-01	1	2018-08-02	1	69	male	married	hispanic_latino	Phoenix	85033	3	789
Brick	2019-10-01	1	2018-08-02	1	69	male	married	hispanic_latino	Phoenix	85033	3	789
Brick	2019-10-01	1	2019-09-11	1	27	male	common_law	black	Glendale	85301	3	500
Brick	2019-10-01	1	2018-07-02	1	82	female	widowed	black	Phoenix	85301	2	600
Brick	2019-10-01	1	2018-07-02	1	82	female	widowed	black	Phoenix	85301	2	600
Brick	2019-10-01	1	2019-10-01	1	52	female	single	black	Phoenix	85015	3	0
Brick	2019-10-01	1	2018-07-02	1	78	male	married	white_anglo	Phoenix	85053	2	1000
Brick	2019-10-01	1	2018-07-02	1	78	male	married	white_anglo	Phoenix	85053	2	1000
Brick	2019-10-01	1	2019-10-01	1	34	female	separated	black	Phoenix	85051	1	0
Brick	2019-10-01	1	2018-07-17	1	68	female	married	hispanic_latino	Phoenix	85051	2	424
Brick	2019-10-01	1	2018-07-17	1	68	female	married	hispanic_latino	Phoenix	85051	2	424
Brick	2019-10-01	1	2019-10-01	1	55	male	divorced	white_anglo	Phoenix	85051	1	1118
Brick	2019-10-01	1	2019-10-01	1	58	female	divorced	black	Glendale	85303	6	771
Brick	2019-10-01	1	2019-10-01	1	23	female	single	hispanic_latino	Phoenix	85031	7	300
Brick	2019-10-01	1	2018-08-09	1	78	undisclosed	undisclosed	asian	Phoenix	85033	1	0
Brick	2019-10-01	1	2018-08-09	1	78	undisclosed	undisclosed	asian	Phoenix	85033	1	0
Brick	2019-10-01	1	2019-10-01	1	62	female	married	black	Glendale	85305	3	3300
Brick	2019-10-01	1	2019-10-01	1	68	male	married	black	Phoenix	85033	5	1700
Brick	2019-10-01	1	2018-08-02	1	85	male	married	hispanic_latino	Phoenix	85033	2	1300
Brick	2019-10-01	1	2019-10-01	1	43	female	single	white_anglo	Glendale	85302	1	800
Brick	2019-10-01	1	2019-10-01	1	24	female	married	hispanic_latino	Phoenix	85033	6	2000
Brick	2019-10-01	1	2019-10-01	1	51	male	married	white_anglo	Glendale	85301	2	1500
Brick	2019-10-01	1	2019-10-01	1	27	female	single	black	Glendale	85301	4	0
Brick	2019-10-01	1	2019-10-01	1	53	male	single	black	Glendale	85301	2	1000
Brick	2019-10-01	1	2019-10-01	1	29	female	married	hispanic_latino	Glendale	85303	3	1300
Brick	2019-10-01	1	2019-10-01	1	46	male	married	black	Phoenix	85033	4	54080
Brick	2019-10-01	1	2018-10-02	1	61	female	married	hispanic_latino	Glendale	85301	4	800
Brick	2019-10-01	1	2018-10-02	1	61	female	married	hispanic_latino	Glendale	85301	4	800
Brick	2019-10-01	1	2018-06-21	1	74	female	married	hispanic_latino	Phoenix	85051	2	1000
Brick	2019-10-01	1	2018-06-21	1	74	female	married	hispanic_latino	Phoenix	85051	2	1000
Brick	2019-10-01	1	2019-10-01	1	32	male	single	other	Glendale	85301	1	0
Brick	2019-10-01	1	2019-10-01	1	26	male	single	black	Glendale	85301	3	0
Brick	2019-10-01	1	2019-10-01	1	55	female	married	hispanic_latino	Phoenix	85051	2	700
Brick	2019-10-01	1	2019-10-01	1	29	female	married	hispanic_latino	Phoenix	85033	3	0
Brick	2019-10-01	1	2019-10-01	1	70	female	single	white_anglo	Phoenix	85019	1	1095
Brick	2019-10-01	1	2019-10-01	1	53	male	widowed	not_applicable	Glendale	85301	5	1500
Brick	2019-10-01	1	2019-10-01	1	29	female	married	hispanic_latino	Phoenix	85019	5	20800
Brick	2019-10-01	1	2019-10-01	1	32	female	single	black	Phoenix	85029	4	0
Brick	2019-10-01	1	2019-10-01	1	59	female	single	black	Phoenix	85051	3	1000
Brick	2019-10-01	1	2019-10-01	1	32	female	single	hispanic_latino	Phoenix	85031	5	1000
Brick	2019-10-01	1	2018-07-02	1	63	male	married	black	Glendale	85303	5	1000.62
Brick	2019-10-01	1	2018-07-02	1	63	male	married	black	Glendale	85303	5	1000.62
Brick	2019-10-01	1	2019-10-01	1	58	female	single	hispanic_latino	Glendale	85301	3	0
Brick	2019-10-01	1	2019-10-01	1	46	male	married	hispanic_latino	Glendale	85301	4	1200
Brick	2019-10-01	1	2019-10-01	1	86	male	separated	black	Glendale	85301	1	1000
Brick	2019-10-01	1	2019-10-01	1	44	female	single	hispanic_latino	Glendale	85301	5	300
Brick	2019-10-01	1	2019-10-01	1	35	male	single	black	Glendale	85301	2	0
Brick	2019-10-01	1	2019-10-01	1	53	female	undisclosed	hispanic_latino	Glendale	85303	5	0
Brick	2019-10-01	1	2019-10-01	1	0	female	divorced	white_anglo	glendale	85301	1	1100
Brick	2019-10-01	1	2019-10-01	1	59	female	divorced	white_anglo		#NULL!	2	1043
Brick	2019-10-01	1	2019-10-01	1	44	male	married	white_anglo,hispanic_latino	Glendale	85301	3	2200
Brick	2019-10-01	1	2019-10-01	1	56	female	widowed	black	Glendale	85301	6	400
Brick	2019-10-01	1	2018-08-01	1	88	female	undisclosed	white_anglo	Phoenix	85051	1	0
Brick	2019-10-01	1	2018-08-01	1	88	female	undisclosed	white_anglo	Phoenix	85051	1	0
Brick	2019-10-01	1	2019-06-20	1	62	female	single	undisclosed	Mesa	85208	1	0
Brick	2019-10-01	1	2019-10-01	1	47	male	single	white_anglo	Phoenix	85007	1	0
Brick	2019-10-01	1	2019-10-01	1	30	female	single	white_anglo	Glendale	85301	1	750
Brick	2019-10-01	1	2018-08-01	1	68	male	married	hispanic_latino	Glendale	85301	1	945
Brick	2019-10-01	1	2018-08-01	1	68	male	married	hispanic_latino	Glendale	85301	1	945
Brick	2019-10-01	1	2019-10-01	1	65	female	widowed	hispanic_latino	Phoenix	85051	1	700
Brick	2019-10-01	1	2019-10-01	1	57	male	divorced	american_indian	Glendale	85301	1	771
Brick	2019-10-01	1	2019-10-01	1	45	female	married	hispanic_latino	Phoenix	85031	8	1600
Brick	2019-10-01	1	2018-07-19	1	68	male	divorced	white_anglo	Peoria	85021	1	0
Brick	2019-10-01	1	2018-07-19	1	68	male	divorced	white_anglo	Peoria	85021	1	0
Brick	2019-10-01	1	2018-07-19	1	68	male	divorced	white_anglo	Peoria	85021	1	0
Brick	2019-10-01	1	2019-10-01	1	41	female	widowed	black	Glendale	85301	3	1000
Brick	2019-10-01	1	2019-10-01	1	54	female	divorced	white_anglo	Glendale	85303	2	1400
Brick	2019-10-01	1	2019-10-01	1	58	male	divorced	white_anglo	Phoenix	85051	2	785
Brick	2019-10-01	1	2019-10-01	1	44	female	married	white_anglo	Phoenix	85051	6	900
Brick	2019-10-01	1	2019-10-01	1	46	female	married	hispanic_latino	Phoenix	85033	6	2000
Brick	2019-10-01	1	2019-10-01	1	49	female	single	hispanic_latino	Glendale	85301	3	771
Brick	2019-10-01	1	2018-08-02	1	90	male	undisclosed	hispanic_latino	Phoenix	85037	1	400
Brick	2019-10-01	1	2019-10-01	1	44	female	married	Middle-Eastern / North-African	Glendale	85301	5	1320
Brick	2019-10-01	1	2019-10-01	1	39	female	undisclosed	hispanic_latino	Phoenix	85033	7	0
Brick	2019-10-01	1	2019-10-01	1	56	female	single	hispanic_latino	Glendale	85301	8	771
Brick	2019-10-01	1	2018-07-11	1	62	male	married	hispanic_latino	Glendale	85301	4	1770
Brick	2019-10-01	1	2018-07-11	1	62	male	married	hispanic_latino	Glendale	85301	4	1770
Brick	2019-10-01	1	2019-10-01	1	57	male	separated	black	Glendale	85301	1	0
Brick	2019-10-01	1	2019-10-01	1	29	female	married	other	Peoria	85345	5	2300
Brick	2019-10-01	1	2019-10-01	1	55	male	married	hispanic_latino	Phoenix	85033	4	2300
Brick	2019-10-01	1	2019-10-01	1	55	female	separated	black	Glendale	85302	1	742
Brick	2019-10-01	1	2019-10-01	1	38	male	married	hispanic_latino	Phoenix	85033	3	1500
Brick	2019-10-01	1	2019-10-01	1	32	female	single	hispanic_latino	Glendale	85301	8	0
Brick	2019-10-01	1	2019-10-01	1	34	female	single	hispanic_latino	Glendale	85301	6	0
Brick	2019-10-01	1	2019-10-01	1	26	female	single	hispanic_latino	Phoenix	85031	5	900
Brick	2019-10-01	1	2019-10-01	1	58	female	single	black	Phoenix	85051	5	1200
Brick	2019-10-01	1	2019-10-01	1	68	female	married	black	Peoria	85345	6	882
Brick	2019-10-01	1	2019-10-01	1	37	female	single	black	Phoenix	85031	7	2000
Brick	2019-10-01	1	2019-10-01	1	44	female	married	american_indian	Phoenix	85033	5	3000
Brick	2019-10-01	1	2019-10-01	1	31	female	single	white_anglo	Phoenix	85308	8	0
Brick	2019-10-01	1	2019-10-01	1	32	female	married	black	Peoria	85345	10	1500
Brick	2019-10-01	1	2019-10-01	1	56	female	married	white_anglo	Glendale	85301	4	23713
Brick	2019-10-01	1	2019-10-01	1	71	female	married	hispanic_latino	Glendale	85301	5	2000
Brick	2019-10-01	1	2019-09-30	1	39	female	single	hispanic_latino	Phoenix	85035	3	0
Brick	2019-10-01	1	2019-10-01	1	41	female	single	hispanic_latino	Glendale	85301	3	2500
Brick	2019-10-01	1	2019-10-01	1	45	female	married	hispanic_latino	Glendale	85302	5	2000
Brick	2019-10-01	1	2019-10-01	1	41	female	single	white_anglo	Glendale	85301	2	800
Brick	2019-10-01	1	2019-10-01	1	43	female	divorced	white_anglo	Glendale	85301	6	2000
Brick	2019-10-01	1	2019-10-01	1	38	female	single	hispanic_latino	Glendale	85301	3	0
Brick	2019-10-01	1	2019-10-01	1	38	female	single	hispanic_latino	Glendale	85301	6	2000
Brick	2019-10-01	1	2019-10-01	1	23	female	single	hispanic_latino	Glendale	85301	1	2000
Brick	2019-10-01	1	2019-10-01	1	74	female	single	hispanic_latino	Glendale	85301	1	0
Brick	2019-10-01	1	2019-10-01	1	46	female	separated	hispanic_latino	Glendale	85301	4	0
Brick	2019-10-01	1	2019-10-01	1	47	female	single	white_anglo,hispanic_latino	Phoenix	85037	2	1000
Brick	2019-10-01	1	2019-10-01	1	62	female	separated	hispanic_latino	Phoenix	85033	1	470
Brick	2019-10-01	1	2019-10-01	1	33	female	married	hispanic_latino	Glendale	85301	5	2000
Brick	2019-10-01	1	2019-10-01	1	41	female	single	white_anglo	Glendale	85301	2	0
Brick	2019-10-01	1	2019-10-01	1	76	male	married	hispanic_latino	Peoria	85345	5	1450
Brick	2019-10-01	1	2019-10-01	1	26	female	single	white_anglo	Glendale	85305	10	0
Brick	2019-10-01	1	2019-10-01	1	24	male	single	Middle-Eastern / North-African	Glendale	85301	1	1000
Brick	2019-10-01	1	2019-10-01	1	57	male	married	Middle-Eastern / North-African	Phoenix	85015	1	0
Brick	2019-10-01	1	2019-10-01	1	55	female	single	hispanic_latino	Phoenix	85029	3	0
Brick	2019-10-01	1	2019-10-01	1	35	male	single	hispanic_latino	glendale	85301	1	600
Brick	2019-10-01	1	2019-10-01	1	48	female	single	Middle-Eastern / North-African	Glendale	85301	5	0
Brick	2019-10-01	1	2019-10-01	1	62	female	single	hispanic_latino	Glendale	85303	2	0
Brick	2019-10-01	1	2019-10-01	1	57	female	married	Middle-Eastern / North-African	Phoenix	85015	4	1500
Brick	2019-10-01	1	2019-10-01	1	22	male	single	american_indian	Phoenix	85053	1	0
Brick	2019-10-01	1	2019-10-01	1	40	male	single	american_indian	Phoenix	85053	1	0
Brick	2019-10-01	1	2019-10-01	1	36	female	married	hispanic_latino	Glendale	85303	5	1000
Brick	2019-10-01	1	2019-10-01	1	30	male	single	american_indian	Phoenix	85053	1	1000
Brick	2019-10-01	1	2019-10-01	1	21	male	single	american_indian	Phoenix	85053	1	0
Brick	2019-10-01	1	2019-10-01	1	41	male	married	black	Phoenix	85053	1	0
Brick	2019-10-02	1	2019-10-02	1	48	female	single	hispanic_latino	Glendale	85301	3	885
Brick	2019-10-02	1	2019-10-02	1	35	female	single	hispanic_latino	Glendale	85301	2	0
Brick	2019-10-02	1	2018-07-02	1	74	male	married	hispanic_latino	Phoenix	85053	1	700
Brick	2019-10-02	1	2018-07-02	1	74	male	married	hispanic_latino	Phoenix	85053	1	700
Brick	2019-10-02	1	2019-10-02	1	47	female	single	white_anglo	Glendale	85301	1	400
Brick	2019-10-02	1	2019-10-02	1	40	female	married	black	Glendale	85304	7	0
Brick	2019-10-02	1	2019-10-02	1	29	male	single	hispanic_latino		#NULL!	1	0
Brick	2019-10-02	1	2019-10-02	1	65	male	married	hispanic_latino	Phoenix	85031	3	1145
Brick	2019-10-02	1	2019-10-02	1	41	male	single	black	Phoenix	85015	5	975
Brick	2019-10-02	1	2019-10-02	1	62	male	widowed	hispanic_latino	Glendale	85302	5	750
Brick	2019-10-02	1	2018-11-12	1	77	female	divorced	white_anglo	Phoenix	85012	1	950
Brick	2019-10-02	1	2019-10-02	1	56	male	married	black	Glendale	85301	2	700
Brick	2019-10-02	1	2019-10-02	1	52	male	single	white_anglo	Glendale	85301	1	300
Brick	2019-10-02	1	2018-08-02	1	71	female	married	hispanic_latino	Glendale	85301	1	0
Brick	2019-10-02	1	2018-08-02	1	71	female	married	hispanic_latino	Glendale	85301	1	0
Brick	2019-10-02	1	2018-09-17	1	73	female	undisclosed	hispanic_latino	Glendale	85301	4	1200
Brick	2019-10-02	1	2018-09-17	1	73	female	undisclosed	hispanic_latino	Glendale	85301	4	1200
Brick	2019-10-02	1	2019-10-02	1	50	female	married	white_anglo	Glendale	85301	2	876
Brick	2019-10-02	1	2019-10-02	1	54	female	single	hispanic_latino	Glendale	85301	2	0
Brick	2019-10-02	1	2019-09-09	1	52	female	separated	hispanic_latino	Glendale	85301	4	600
Brick	2019-10-02	1	2019-10-02	1	53	male	married	hispanic_latino	Phoenix	85033	8	1000
Brick	2019-10-02	1	2019-10-02	1	25	female	single	black	Glendale	85301	6	749
Brick	2019-10-02	1	2019-10-02	1	41	female	single	hispanic_latino	Phoenix	85033	5	114
Brick	2019-10-02	1	2019-10-02	1	56	female	single	white_anglo	Glendale	85301	5	0
Brick	2019-10-02	1	2019-10-02	1	31	female	single	hispanic_latino	Phoenix	85037	1	0
Brick	2019-10-02	1	2019-10-02	1	48	male	single	white_anglo	Glendale	85301	1	1250
Brick	2019-10-02	1	2019-10-02	1	68	male	married	white_anglo	Phoenix	85051	2	2000
Brick	2019-10-02	1	2019-10-02	1	59	male	married	Middle-Eastern / North-African	Glendale	85307	4	1500
Brick	2019-10-02	1	2019-10-02	1	32	female	single	hispanic_latino	Glendale	85301	1	450
Brick	2019-10-02	1	2018-07-02	1	63	male	married	black	Glendale	85301	1	764
Brick	2019-10-02	1	2019-10-02	1	72	male	married	hispanic_latino	Glendale	85301	4	1300
Brick	2019-10-02	1	2018-07-02	1	63	male	married	black	Glendale	85301	1	764
Brick	2019-10-02	1	2019-10-02	1	68	male	single	other	Glendale	85301	5	1100
Brick	2019-10-02	1	2019-10-02	1	49	female	single	hispanic_latino	Glendale	85301	3	1200
Brick	2019-10-02	1	2019-10-02	1	46	female	common_law	american_indian	Phoenix	85035	6	1600
Brick	2019-10-02	1	2019-10-02	1	29	female	married	hispanic_latino	Glendale	85301	6	2000
Brick	2019-10-02	1	2019-10-02	1	23	male	single	american_indian	Phoenix	85035	1	1
Brick	2019-10-02	1	2018-07-09	1	69	male	married	white_anglo	Glendale	85301	1	1035
Brick	2019-10-02	1	2018-07-09	1	69	male	married	white_anglo	Glendale	85301	1	1035
Brick	2019-10-02	1	2019-10-02	1	38	male	single	white_anglo	Phoenix	85051	1	1300
Brick	2019-10-02	1	2019-10-02	1	42	female	married	hispanic_latino	Phoenix	85037	3	1055
Brick	2019-10-02	1	2019-10-02	1	36	female	married	hispanic_latino	Phoenix	85033	7	2000
Brick	2019-10-02	1	2019-10-02	1	59	male	single	black	Phoenix	85031	1	0
Brick	2019-10-02	1	2019-10-02	1	58	female	married	white_anglo	Glendale	85303	2	1000
Brick	2019-10-02	1	2018-09-10	1	75	male	married	hispanic_latino	Glendale	85303	2	0
Brick	2019-10-02	1	2019-10-02	1	52	male	divorced	white_anglo	Phoenix	85301	1	0
Brick	2019-10-02	1	2017-10-17	1	70	male	undisclosed	black	Glendale	85302	1	850
Brick	2019-10-02	1	2017-10-17	1	70	male	undisclosed	black	Glendale	85302	1	850
Brick	2019-10-02	1	2019-10-02	1	52	male	divorced	hispanic_latino	Phoenix	85017	1	1127
Brick	2019-10-02	1	2019-01-09	1	60	female	single	hispanic_latino	Glendale	85301	1	1400
Brick	2019-10-02	1	2019-10-02	1	23	male	single	black	Phoenix	85019	1	1100
Brick	2019-10-02	1	2019-10-02	1	66	male	married	white_anglo	Peoria	85345	3	1820
Brick	2019-10-02	1	2019-10-02	1	36	female	married	hispanic_latino	Phoenix	85033	2	0
Brick	2019-10-02	1	2019-10-02	1	44	female	married	black	Phoenix	85033	7	1875
Brick	2019-10-02	1	2019-10-02	1	57	male	divorced	white_anglo	Glendale	85307	3	4000
Brick	2019-10-02	1	2019-10-02	1	43	female	single	black	Glendale	85302	4	513
Brick	2019-10-02	1	2019-10-02	1	19	male	single	white_anglo	Phoenix	85033	3	1000
Brick	2019-10-02	1	2019-10-02	1	63	male	single	hispanic_latino	Phoenix	85035	1	500
Brick	2019-10-02	1	2019-10-02	1	61	male	single	white_anglo	Phoenix	85033	2	200
Brick	2019-10-02	1	2019-10-02	1	39	female	married	hispanic_latino	Glendale	85303	6	240
Brick	2019-10-02	1	2019-10-02	1	23	male	single	hispanic_latino	Glendale	85301	3	1100
Brick	2019-10-02	1	2019-10-02	1	59	male	single	hispanic_latino	Glendale	85303	1	756
Brick	2019-10-02	1	2019-10-02	1	61	female	married	hispanic_latino	Phoenix	85031	2	1000
Brick	2019-10-02	1	2019-10-02	1	33	female	single	hispanic_latino	Glendale	85301	4	400
Brick	2019-10-02	1	2019-10-02	1	62	female	married	other	Glendale	85301	4	2200
Brick	2019-10-02	1	2019-10-02	1	44	female	married	hispanic_latino	Phoenix	85033	6	800
Brick	2019-10-02	1	2019-10-02	1	61	female	married	pacific_islander	Glendale	85301	3	820
Brick	2019-10-02	1	2019-10-02	1	46	female	married	hispanic_latino	Glendale	85301	6	0
Brick	2019-10-02	1	2019-10-02	1	58	female	divorced	white_anglo	Phoenix	85051	2	1
Brick	2019-10-02	1	2019-10-02	1	32	female	married	undisclosed	Glendale	85301	6	827.82
Brick	2019-10-02	1	2019-10-02	1	59	female	divorced	hispanic_latino	Phoenix	85353	1	0
Brick	2019-10-02	1	2019-10-02	1	62	female	single	hispanic_latino	Glendale	85301	1	900
Brick	2019-10-02	1	2019-10-02	1	27	female	married	hispanic_latino	Tolleson	85353	2	1700
Brick	2019-10-02	1	2019-10-02	1	55	female	single	hispanic_latino	Phoenix	85033	3	1040
Brick	2019-10-02	1	2019-10-02	1	26	female	married	hispanic_latino	Phoenix	85033	3	1200
Brick	2019-10-02	1	2019-10-02	1	55	female	separated	hispanic_latino	Glendale	85301	4	0
Brick	2019-10-02	1	2019-10-02	1	53	female	married	hispanic_latino	Phoenix	85033	5	1300
Brick	2019-10-02	1	2019-10-02	1	31	male	single	black	Glendale	85301	4	2000
Brick	2019-10-02	1	2019-10-02	1	0	male	single	hispanic_latino	Glendale	85301	3	770
Brick	2019-10-02	1	2019-10-02	1	64	male	married	hispanic_latino	Glendale	85301	3	1471
Brick	2019-10-02	1	2019-10-02	1	56	female	common_law	hispanic_latino	Glendale	85301	4	1000
Brick	2019-10-02	1	2019-10-02	1	26	female	single	hispanic_latino	Glendale	85302	6	2400
Brick	2019-10-02	1	2019-10-02	1	50	male	divorced	hispanic_latino	Peoria	85345	2	1428
Brick	2019-10-02	1	2019-09-11	1	49	female	divorced	white_anglo	Phoenix	85019	3	0
Brick	2019-10-02	1	2019-10-02	1	67	female	single	white_anglo	Phoenix	85031	1	810
Brick	2019-10-02	1	2018-06-18	1	66	female	divorced	hispanic_latino	Phoenix	85031	1	1266
Brick	2019-10-02	1	2018-06-18	1	66	female	divorced	hispanic_latino	Phoenix	85031	1	1266
Brick	2019-10-02	1	2019-10-02	1	45	male	single	white_anglo	Glendale	85304	7	0
Brick	2019-10-02	1	2019-10-02	1	71	female	married	white_anglo	Glendale	85306	3	2000
Brick	2019-10-02	1	2018-10-15	1	67	female	single	black	Glendale	85305	3	0.01
Brick	2019-10-02	1	2019-10-02	1	40	male	single	hispanic_latino	Glendale	85301	1	1000
Brick	2019-10-02	1	2018-10-15	1	67	female	single	black	Glendale	85305	3	0.01
Brick	2019-10-02	1	2019-10-02	1	42	male	separated	hispanic_latino,other	Glendale	85301	4	1200
Brick	2019-10-02	1	2018-08-08	1	68	female	undisclosed	hispanic_latino	Phoenix	85033	3	1300
Brick	2019-10-02	1	2019-10-02	1	43	female	married	hispanic_latino	Phoenix	85033	6	600
Brick	2019-10-02	1	2019-10-02	1	45	female	married	hispanic_latino	Phoenix	85031	5	2000
Brick	2019-10-02	1	2019-10-02	1	35	female	single	hispanic_latino	Phoenix	85033	6	0
Brick	2019-10-02	1	2019-10-02	1	35	female	common_law	hispanic_latino	Glendale	85033	5	1200
Brick	2019-10-02	1	2019-10-02	1	36	female	single	hispanic_latino	Glendale	85301	3	0
Brick	2019-10-02	1	2019-10-02	1	43	female	single	white_anglo	Glendale	85301	4	2200
Brick	2019-10-02	1	2019-10-02	1	53	female	single	black	Glendale	85301	4	733
Brick	2019-10-02	1	2019-10-02	1	50	male	single	hispanic_latino	Phoenix	85031	2	0
Brick	2019-10-02	1	2019-10-02	1	42	female	divorced	hispanic_latino	Glendale	85301	2	500
Brick	2019-10-02	1	2018-11-12	1	67	male	married	black	Glendale	85302	1	1100
Brick	2019-10-02	1	2019-10-02	1	32	female	married	hispanic_latino	Glendale	85301	6	500
Brick	2019-10-02	1	2019-10-02	1	37	female	single	white_anglo	Phoenix	85007	4	771
Brick	2019-10-02	1	2019-10-02	1	53	female	divorced	other		#NULL!	1	0
Brick	2019-10-02	1	2019-10-02	1	53	male	married	hispanic_latino	Glendale	85301	6	2000
Brick	2019-10-02	1	2019-10-02	1	64	male	married	hispanic_latino	Phoenix	85031	2	2000
Brick	2019-10-02	1	2019-10-02	1	57	female	single	black	Phoenix	85051	3	1500
Brick	2019-10-02	1	2019-10-02	1	19	female	single	hispanic_latino	Glendale	85302	2	1200
Brick	2019-10-02	1	2019-10-02	1	58	female	single	other	Phoenix	85029	5	0
Brick	2019-10-02	1	2019-10-02	1	44	female	married	not_applicable	Glendale	85302	5	2000
Brick	2019-10-02	1	2019-10-02	1	58	female	single	white_anglo	Glendale	85301	2	0
Brick	2019-10-02	1	2019-10-02	1	20	male	single	hispanic_latino	Phoenix	85031	1	0
Brick	2019-10-02	1	2019-10-02	1	35	male		white_anglo,hispanic_latino	Glendale	85382	5	0
Brick	2019-10-02	1	2018-08-01	1	61	male	undisclosed	Middle-Eastern / North-African	Phoenix	85306	1	0
Brick	2019-10-02	1	2019-10-02	1	48	male	married	hispanic_latino	Phoenix	85031	5	0
Brick	2019-10-02	1	2019-10-02	1	41	female	single	black	Phoenix	85031	5	1200
Brick	2019-10-02	1	2019-10-02	1	86	undisclosed	married	Middle-Eastern / North-African	Phoenix	85053	1	0
Brick	2019-10-02	1	2019-10-02	1	56	female	divorced	white_anglo	Glendale	85301	1	110
Brick	2019-10-02	1	2019-10-02	1	74	male	married	white_anglo	Peoria	85345	2	2400
Brick	2019-10-02	1	2019-10-02	1	49	male	married	white_anglo	Glendale	85302	5	1200
Brick	2019-10-02	1	2019-10-02	1	41	female	single	other	Phoenix	85033	3	771
Brick	2019-10-02	1	2019-09-23	1	40	female	separated	hispanic_latino	Phoenix	85015	8	0
Brick	2019-10-02	1	2019-10-02	1	23	female	married	hispanic_latino	Phoenix	85015	4	1000
Brick	2019-10-02	1	2019-10-02	1	18	male	single	hispanic_latino	Phoenix	85015	6	1100
Brick	2019-10-03	1	2019-10-03	1	58	male	single	hispanic_latino	Phoenix	85009	1	0
Brick	2019-10-03	1	2019-10-03	1	62	male	single	other	Phoenix	85051	3	0
Brick	2019-10-03	1	2019-10-03	1	33	male	single	black	Phoenix	85018	3	700
Brick	2019-10-03	1	2019-10-03	1	43	male	married	hispanic_latino	Glendale	85301	4	340
Brick	2019-10-03	1	2019-10-03	1	59	female	widowed	black	Glendale	#NULL!	3	1000
Brick	2019-10-03	1	2019-10-03	1	79	female	widowed	white_anglo	Glendale	85301	1	1300
Brick	2019-10-03	1	2018-09-11	1	63	male	married	hispanic_latino	Glendale	85301	1	1180
Brick	2019-10-03	1	2019-10-03	1	49	female	single	hispanic_latino	Glendale	85301	4	771
Brick	2019-10-03	1	2018-07-02	1	69	female	married	asian	Phoenix	85031	3	0
Brick	2019-10-03	1	2018-07-02	1	69	female	married	asian	Phoenix	85031	3	0
Brick	2019-10-03	1	2019-10-03	1	59	female	divorced	hispanic_latino	Glendale	85301	6	860
Brick	2019-10-03	1	2019-10-03	1	30	female	single	white_anglo	Peoria	85345	3	2000
Brick	2019-10-03	1	2019-10-03	1	41	female	single	white_anglo	Peoria	85345	4	1542
Brick	2019-10-03	1	2018-09-25	1	73	male	common_law	white_anglo	Glendale	85308	1	0
Brick	2019-10-03	1	2018-09-25	1	73	male	common_law	white_anglo	Glendale	85308	1	0
Brick	2019-10-03	1	2019-10-03	1	60	male	single	white_anglo	Phoenix	85053	4	900
Brick	2019-10-03	1	2019-10-03	1	55	female	single	hispanic_latino	Glendale	85303	6	400
Brick	2019-10-03	1	2018-09-06	1	73	male	married	hispanic_latino	Peoria	85345	1	800
Brick	2019-10-03	1	2018-10-22	1	74	female	single	white_anglo	Phoenix	85031	2	867
Brick	2019-10-03	1	2018-10-22	1	74	female	single	white_anglo	Phoenix	85031	2	867
Brick	2019-10-03	1	2019-10-03	1	55	female	single	black	Phoenix	85304	3	798
Brick	2019-10-03	1	2019-09-23	1	34	female	single	white_anglo	Phoenix	85051	2	0
Brick	2019-10-03	1	2019-10-03	1	44	female	single	hispanic_latino	Phoenix	85019	8	300
Brick	2019-10-03	1	2019-10-03	1	60	male	divorced	hispanic_latino	Glendale	85301	1	730
Brick	2019-10-03	1	2019-10-03	1	45	male	single	white_anglo	Phoenix	85051	1	1
Brick	2019-10-03	1	2019-10-03	1	59	male	married	white_anglo	Phoenix	85033	2	1200
Brick	2019-10-03	1	2019-10-03	1	53	female	divorced	hispanic_latino	Phoenix	85033	5	1200
Brick	2019-10-03	1	2019-10-03	1	64	female	divorced	white_anglo	Phoenix	85051	1	1300
Brick	2019-10-03	1	2019-10-03	1	47	male	married	asian	Glendale	85301	1	1300
Brick	2019-10-03	1	2019-10-03	1	24	male	single	white_anglo	Glendale	85301	3	2500
Brick	2019-10-03	1	2019-10-03	1	59	female	common_law	white_anglo	Glendale	85303	2	2445
Brick	2019-10-03	1	2019-10-03	1	74	female	divorced	white_anglo	Glendale	85301	1	903
Brick	2019-10-03	1	2019-10-03	1	53	female	single	white_anglo	Phoenix	85051	3	1500
Brick	2019-10-03	1	2019-10-03	1	28	male	single	black,hispanic_latino	Glendale	85301	3	900
Brick	2019-10-03	1	2018-07-09	1	85	male	married	hispanic_latino	Phoenix	85033	1	800
Brick	2019-10-03	1	2018-07-09	1	85	male	married	hispanic_latino	Phoenix	85033	1	800
Brick	2019-10-03	1	2019-10-03	1	35	female	separated	hispanic_latino	Glendale	85301	5	1600
Brick	2019-10-03	1	2019-10-03	1	30	female	divorced	white_anglo	Phoenix	85305	7	2500
Brick	2019-10-03	1	2019-10-03	1	49	female	married	asian	Glendale	85301	5	1000
Brick	2019-10-03	1	2019-10-03	1	61	male	divorced	white_anglo	Glendale	85305	1	194
Brick	2019-10-03	1	2019-10-03	1	34	female	single	hispanic_latino	Glendale	85301	5	1300
Brick	2019-10-03	1	2019-10-03	1	47	female	single	hispanic_latino	Glendale	85303	4	1200
Brick	2019-10-03	1	2019-10-03	1	32	female	married	hispanic_latino	Glendale	85303	5	3500
Brick	2019-10-03	1	2019-10-03	1	62	male	divorced	white_anglo	Phoenix	85051	1	1037
Brick	2019-10-03	1	2019-10-03	1	50	female	single	white_anglo	Glendale	85301	3	400
Brick	2019-10-03	1	2019-10-03	1	32	female	single	hispanic_latino	Glendale	85302	2	750
Brick	2019-10-03	1	2019-10-03	1	39	female	single	black	Glendale	85301	2	615
Brick	2019-10-03	1	2019-10-03	1	80	female	widowed	hispanic_latino	Glendale	85301	3	0
Brick	2019-10-03	1	2019-10-03	1	45	female	married	hispanic_latino	Phoenix	85031	7	1600
Brick	2019-10-03	1	2019-10-03	1	57	female	divorced	white_anglo	Glendale	85301	3	0
Brick	2019-10-03	1	2019-10-03	1	56	female	married	white_anglo	Glendale	85303	2	1479
Brick	2019-10-03	1	2019-10-03	1	49	male	married	hispanic_latino	Glendale	85303	1	1066
Brick	2019-10-03	1	2019-10-03	1	56	male	married	Middle-Eastern / North-African	Phoenix	85053	4	1100
Brick	2019-10-03	1	2019-10-03	1	28	female	married	white_anglo	Glendale	85301	5	2500
Brick	2019-10-03	1	2018-09-19	1	67	female	married	hispanic_latino	Phoenix	85029	1	400
Brick	2019-10-03	1	2018-09-19	1	67	female	married	hispanic_latino	Phoenix	85029	1	400
Brick	2019-10-03	1	2018-07-12	1	79	female	single	white_anglo	Phoenix	85033	1	0.11
Brick	2019-10-03	1	2019-10-03	1	26	female	single	hispanic_latino	Phoenix	85033	2	100
Brick	2019-10-03	1	2018-07-12	1	79	female	single	white_anglo	Phoenix	85033	1	0.11
Brick	2019-10-03	1	2019-10-03	1	38	male	divorced	white_anglo	Phoenix	85022	1	1200
Brick	2019-10-03	1	2019-10-03	1	48	female	divorced	hispanic_latino	Phoenix	85031	5	2000
Brick	2019-10-03	1	2018-11-08	1	68	female	undisclosed	hispanic_latino	Glendale	85301	1	500
Brick	2019-10-03	1	2019-10-03	1	49	male	single	white_anglo	Phoenix	85023	5	735
Brick	2019-10-03	1	2019-10-03	1	46	male	single	hispanic_latino	Phoenix	85033	1	1
Brick	2019-10-03	1	2019-10-03	1	52	female	married	white_anglo	Phoenix	85019	6	750
Brick	2019-10-03	1	2019-10-03	1	22	male	single	white_anglo	Glendale	85301	6	0
Brick	2019-10-03	1	2019-10-03	1	36	female	married	hispanic_latino	Glendale	85301	5	750
Brick	2019-10-03	1	2019-10-03	1	65	male	single	white_anglo	Phoenix	85053	1	100
Brick	2019-10-03	1	2019-10-03	1	53	female	divorced	white_anglo	Glendale	85301	5	1180
Brick	2019-10-03	1	2019-10-03	1	34	female	single	white_anglo	Phoenix	85035	1	0
Brick	2019-10-03	1	2019-10-03	1	70	female	married	Middle-Eastern / North-African	Glendale	85301	4	1034
Brick	2019-10-03	1	2019-09-12	1	81	male	married	hispanic_latino	Phoenix	85031	1	0
Brick	2019-10-03	1	2019-09-12	1	81	male	married	hispanic_latino	Phoenix	85031	1	0
Brick	2019-10-03	1	2019-10-03	1	40	male	common_law	black	Phoenix	85051	3	1500
Brick	2019-10-03	1	2019-10-03	1	27	female	single	white_anglo	Phoenix	85029	5	1000
Brick	2019-10-03	1	2019-10-03	1	37	male	single	black	Glendale	85303	1	771
Brick	2019-10-03	1	2018-09-05	1	68	female	married	white_anglo	Glendale	85303	3	368
Brick	2019-10-03	1	2019-10-03	1	27	female	married	hispanic_latino	Phoenix	85303	4	1500
Brick	2019-10-03	1	2018-09-05	1	68	female	married	white_anglo	Glendale	85303	3	368
Brick	2019-10-03	1	2019-10-03	1	44	female	single	white_anglo	Glendale	85303	1	0
Brick	2019-10-03	1	2019-09-04	1	52	female	single	black	Glendale	85301	1	0
Brick	2019-10-03	1	2019-10-03	1	33	female	single	white_anglo	Glendale	85301	1	1
Brick	2019-10-03	1	2019-10-03	1	29	female	married	hispanic_latino	Glendale	85301	5	1200
Brick	2019-10-03	1	2019-10-03	1	36	female	married	american_indian	Phoenix	85051	5	500
Brick	2019-10-03	1	2019-10-03	1	63	female	single	black	Glendale	85301	1	935
Brick	2019-10-03	1	2018-06-19	1	64	male	single	hispanic_latino	Phoenix	85019	1	0
Brick	2019-10-03	1	2019-10-03	1	36	female	single	american_indian	Phoenix	85051	3	800
Brick	2019-10-03	1	2019-10-03	1	29	female	single	american_indian	Phoenix	85019	3	2000
Brick	2019-10-03	1	2019-10-03	1	36	male	single	hispanic_latino	Phoenix	85033	6	0
Brick	2019-10-03	1	2019-10-03	1	25	female	single	white_anglo	Glendale	85301	4	1
Brick	2019-10-03	1	2019-10-03	1	42	female	single	black	Glendale	85301	3	1600
Brick	2019-10-03	1	2019-10-03	1	56	male	divorced	black	Glendale	85301	1	1
Brick	2019-10-03	1	2019-10-03	1	57	female	single	white_anglo	Goodyear	85338	2	1620
Brick	2019-10-03	1	2018-08-01	1	72	female	undisclosed	hispanic_latino	Phoenix	85301	1	0
Brick	2019-10-03	1	2019-10-03	1	55	male	single	hispanic_latino	Glendale	85301	1	1
Brick	2019-10-03	1	2019-10-03	1	51	female	married	Middle-Eastern / North-African	Phoenix	85035	1	0
Brick	2019-10-03	1	2018-06-21	1	63	female	separated	hispanic_latino	Phoenix	85033	1	1000
Brick	2019-10-03	1	2018-11-13	1	69	male	married	hispanic_latino	Phoenix	85018	2	774
Brick	2019-10-03	1	2018-09-05	1	67	female	widowed	white_anglo,black	Phoenix	85033	3	738
Brick	2019-10-03	1	2019-10-03	1	51	female	single	black	Glendale	85301	1	214
Brick	2019-10-03	1	2019-10-03	1	48	female	divorced	black	Glendale	85305	5	2000
Brick	2019-10-03	1	2019-10-03	1	50	female	single	white_anglo	Glendale	85301	4	319
Brick	2019-10-03	1	2019-10-03	1	31	male	single	hispanic_latino	Mesa	85207	1	1
Brick	2019-10-03	1	2019-10-03	1	40	female	single	hispanic_latino	Glendale	85301	1	400
Brick	2019-10-03	1	2019-10-03	1	56	male	married	hispanic_latino	Phoenix	85035	1	536
Brick	2019-10-03	1	2019-10-03	1	74	male	divorced	hispanic_latino	Glendale	85301	1	1400
Brick	2019-10-03	1	2019-10-03	1	46	female	single	white_anglo	Phoenix	85033	3	1250
Brick	2019-10-03	1	2019-10-03	1	50	female	single	hispanic_latino	Glendale	85301	5	1200
Brick	2019-10-03	1	2019-10-03	1	56	female	single	white_anglo	Peoria	85345	3	0
Brick	2019-10-03	1	2019-10-03	1	57	female	divorced	white_anglo	Peoria	85345	2	900
Brick	2019-10-03	1	2019-10-03	1	25	male	single	white_anglo	Glendale	85301	1	0
Brick	2019-10-03	1	2019-10-03	1	43	female	single	white_anglo	Glendale	85301	5	1
Brick	2019-10-03	1	2019-10-03	1	41	male	married	white_anglo,hispanic_latino	Glendale	85301	3	700
Brick	2019-10-03	1	2019-10-03	1	33	female	married	hispanic_latino	Glendale	85303	7	1600
Brick	2019-10-04	1	2018-08-16	1	71	female	married	hispanic_latino	Phoenix	85043	1	650
Brick	2019-10-04	1	2018-08-02	1	61	female	divorced	black,hispanic_latino,american_indian	Glendale	85302	5	750
Brick	2019-10-04	1	2018-08-16	1	71	female	married	hispanic_latino	Phoenix	85043	1	650
Brick	2019-10-04	1	2018-08-02	1	61	female	divorced	black,hispanic_latino,american_indian	Glendale	85302	5	750
Brick	2019-10-04	1	2019-10-04	1	58	male	single	hispanic_latino	Glendale	85301	1	0
Brick	2019-10-04	1	2019-10-04	1	35	female	married	hispanic_latino	Phoenix	85033	3	2300
Brick	2019-10-04	1	2019-10-04	1	31	male	married	white_anglo	Glendale	85302	4	2500
Brick	2019-10-04	1	2019-10-04	1	48	male	married	black	Glendale	85304	5	400
Brick	2019-10-04	1	2019-10-04	1	24	female	married	hispanic_latino	Glendale	85301	2	2000
Brick	2019-10-04	1	2019-10-04	1	31	female	single	hispanic_latino	Glendale	85301	1	900
Brick	2019-10-04	1	2019-10-04	1	61	male	divorced	white_anglo	Glendale	85301	1	1500
Brick	2019-10-04	1	2019-10-04	1	40	female	single	american_indian	Phoenix	85051	6	3200
Brick	2019-10-04	1	2019-09-04	1	61	female	separated	white_anglo	Phoenix	85035	3	1200
Brick	2019-10-04	1	2019-10-04	1	36	female	married	hispanic_latino	Phoenix	85035	5	0
Brick	2019-10-04	1	2019-09-09	1	27	female	single	white_anglo	Glendale	85303	1	1400
Brick	2019-10-04	1	2018-06-21	1	66	female	single	hispanic_latino	Phoenix	85301	2	1200
Brick	2019-10-04	1	2019-10-04	1	31	female	single	hispanic_latino	Glendale	85301	7	2500
Brick	2019-10-04	1	2019-10-04	1	62	female	single	hispanic_latino	Phoenix	85019	4	1500
Brick	2019-10-04	1	2019-10-04	1	76	female	married	white_anglo	Glendale	85302	2	2000
Brick	2019-10-04	1	2019-10-04	1	40	female	single	hispanic_latino	Phoenix	85033	5	1200
Brick	2019-10-04	1	2019-10-04	1	35	female	separated	black	Glendale	85301	6	775
Brick	2019-10-04	1	2019-10-04	1	55	female	married	hispanic_latino	Phoenix	85009	6	0
Brick	2019-10-04	1	2019-10-04	1	70	male	married	hispanic_latino	Phoenix	85031	2	800
Brick	2019-10-04	1	2018-12-10	1	74	male	married	hispanic_latino	Phoenix	85031	2	1005
Brick	2019-10-04	1	2018-12-10	1	74	male	married	hispanic_latino	Phoenix	85031	2	1005
Brick	2019-10-04	1	2019-10-04	1	24	female	single	not_applicable	Glendale	85301	4	350
Brick	2019-10-04	1	2018-07-03	1	63	male	married	hispanic_latino	Glendale	85301	1	0
Brick	2019-10-04	1	2019-10-04	1	64	male	married	hispanic_latino	Glendale	85301	4	1800
Brick	2019-10-04	1	2019-10-04	1	59	female	married	hispanic_latino	Glendale	85303	3	1700
Brick	2019-10-04	1	2019-10-04	1	22	female	single	hispanic_latino,other	Phoenix	85040	1	0
Brick	2019-10-04	1	2019-10-04	1	59	female	single	hispanic_latino	Phoenix	85033	3	2000
Brick	2019-10-04	1	2019-10-04	1	60	male	married	hispanic_latino	Glendale	85301	5	2100
Brick	2019-10-04	1	2019-10-04	1	59	female	single	white_anglo	Tolleson	85353	1	0
Brick	2019-10-04	1	2019-10-04	1	57	female	single	hispanic_latino	Phoenix	85031	3	1800
Brick	2019-10-04	1	2019-10-04	1	58	male	married	black,hispanic_latino	Glendale	85301	1	0
Brick	2019-10-04	1	2018-07-19	1	84	female	single	white_anglo	Glendale	85301	1	1000
Brick	2019-10-04	1	2018-10-17	1	79	male	single	white_anglo	Sun City	85351	1	0.01
Brick	2019-10-04	1	2018-07-19	1	84	female	single	white_anglo	Glendale	85301	2	1000
Brick	2019-10-04	1	2018-07-19	1	84	female	single	white_anglo	Glendale	85301	2	1000
Brick	2019-10-04	1	2019-10-04	1	50	female	married	hispanic_latino	Phoenix	85033	5	0
Brick	2019-10-04	1	2019-10-04	1	45	female	single	white_anglo	Glendale	85301	4	900
Brick	2019-10-04	1	2019-10-04	1	39	female	single	hispanic_latino	Glendale	85303	5	1800
Brick	2019-10-04	1	2019-10-04	1	52	male	married	hispanic_latino	Phoenix	85051	4	0
Brick	2019-10-04	1	2018-08-27	1	66	male	undisclosed	black	Phoenix	85014	1	0
Brick	2019-10-04	1	2019-10-04	1	63	male	single	black	Phoenix	85033	6	1800
Brick	2019-10-04	1	2019-10-04	1	29	male	married	white_anglo	Phoenix	85051	6	3400
Brick	2019-10-04	1	2019-10-04	1	68	female	widowed	white_anglo	Glendale	85301	2	1250
Brick	2019-10-04	1	2019-10-04	1	26	male	single	white_anglo	Glendale	85301	2	900
Brick	2019-10-04	1	2019-10-04	1	50	female	single	hispanic_latino	Glendale	85301	5	0
Brick	2019-10-04	1	2019-10-04	1	54	male	single	white_anglo	Glendale	85301	3	0
Brick	2019-10-04	1	2019-10-04	1	37	male	married	white_anglo	Glendale	85301	1	0
Brick	2019-10-04	1	2019-10-04	1	31	female	single	hispanic_latino	Phoenix	85031	6	0
Brick	2019-10-04	1	2019-10-04	1	33	female	single	hispanic_latino	Phoenix	85031	7	771
Brick	2019-10-04	1	2019-09-29	1	53	female	widowed	hispanic_latino	Phoenix	85035	5	0
Brick	2019-10-04	1	2019-10-04	1	62	female	divorced	white_anglo	Glendale	85301	5	1220
Brick	2019-10-04	1	2019-10-04	1	37	female	married	hispanic_latino	Phoenix	85041	4	2000
Brick	2019-10-04	1	2019-10-04	1	65	male	single	hispanic_latino	Glendale	85301	1	0
Brick	2019-10-04	1	2019-10-04	1	56	female	married	hispanic_latino	Phoenix	85040	6	525
Brick	2019-10-04	1	2019-10-04	1	53	female	single	white_anglo	Phoenix	85017	3	1487
Brick	2019-10-04	1	2019-10-04	1	83	female	widowed	white_anglo	Glendale	85033	1	1300
Brick	2019-10-04	1	2019-10-04	1	20	female	single	black	Phoenix	85035	4	3600
Brick	2019-10-04	1	2019-10-04	1	80	female	married	white_anglo	Glendale	85306	3	700
Brick	2019-10-04	1	2019-10-04	1	40	female	married	white_anglo	Phoenix	85051	7	0
Brick	2019-10-04	1	2019-10-04	1	51	female	single	hispanic_latino	Phoenix	85009	1	0
Brick	2019-10-04	1	2019-10-04	1	29	female	single	hispanic_latino	Phoenix	85009	1	0
Brick	2019-10-04	1	2019-10-04	1	23	female	single	hispanic_latino	Phoenix	85009	1	0
Brick	2019-10-04	1	2019-10-04	1	46	male	married	Middle-Eastern / North-African	Glendale	85303	6	1200
Brick	2019-10-04	1	2019-09-20	1	47	male	undisclosed	hispanic_latino	Tolleson	85353	1	0
Brick	2019-10-04	1	2019-10-04	1	47	male	single	hispanic_latino	Glendale	85301	6	0
Brick	2019-10-04	1	2019-10-04	1	43	female	single	white_anglo	Glendale	85301	1	1948
Brick	2019-10-04	1	2019-10-04	1	46	female	divorced	black	Phoenix	85051	2	0
Brick	2019-10-04	1	2019-10-04	1	42	male	divorced	white_anglo	Glendale	85301	4	800
Brick	2019-10-04	1	2019-10-04	1	37	female	single	hispanic_latino	Phoenix	85031	1	600
Brick	2019-10-04	1	2019-10-04	1	54	female	single	white_anglo	Glendale	85301	3	0
Brick	2019-10-07	1	2018-08-09	1	68	female	married	hispanic_latino	Glendale	85301	1	1200
Brick	2019-10-07	1	2018-08-09	1	68	female	married	hispanic_latino	Glendale	85301	1	1200
Brick	2019-10-07	1	2019-10-07	1	40	female	single	black	Phoenix	85301	1	0
Brick	2019-10-07	1	2019-10-07	1	54	male	widowed	white_anglo	Phoenix	85007	1	1
Brick	2019-10-07	1	2019-10-07	1	24	female	married	american_indian	Glendale	85301	2	1100
Brick	2019-10-07	1	2019-10-07	1	58	female	widowed	white_anglo	Glendale	85301	2	1000
Brick	2019-10-07	1	2018-06-18	1	73	male	separated	hispanic_latino	Phoenix	85031	1	400
Brick	2019-10-07	1	2018-06-18	1	73	male	separated	hispanic_latino	Phoenix	85031	1	400
Brick	2019-10-07	1	2018-07-02	1	78	male	married	hispanic_latino	Phoenix	85033	1	780
Brick	2019-10-07	1	2018-07-02	1	78	male	married	hispanic_latino	Phoenix	85033	1	780
Brick	2019-10-07	1	2019-10-07	1	45	female	separated	black	Phoenix	85033	1	1
Brick	2019-10-07	1	2019-10-07	1	46	female	single	hispanic_latino	Glendale	85301	3	0
Brick	2019-10-07	1	2019-10-07	1	38	male	married	hispanic_latino	Phoenix	85022	4	1200
Brick	2019-10-07	1	2019-10-07	1	43	female	married	hispanic_latino	Phoenix	85031	4	1000
Brick	2019-10-07	1	2018-10-15	1	68	female	divorced	hispanic_latino	Glendale	85301	6	1200
Brick	2019-10-07	1	2019-10-07	1	19	male	single	hispanic_latino	Phoenix	85301	2	600
Brick	2019-10-07	1	2018-12-11	1	78	male	married	hispanic_latino	Phoenix	85033	1	1000
Brick	2019-10-07	1	2018-12-11	1	78	male	married	hispanic_latino	Phoenix	85033	1	1000
Brick	2019-10-07	1	2019-10-07	1	49	male	single	hispanic_latino	Glendale	85301	1	0
Brick	2019-10-07	1	2018-09-05	1	73	male	married	hispanic_latino	Glendale	85303	1	670
Brick	2019-10-07	1	2018-09-05	1	73	male	married	hispanic_latino	Glendale	85303	1	670
Brick	2019-10-07	1	2018-11-01	1	67	male	divorced	black	Phoenix	85032	1	900
Brick	2019-10-07	1	2019-10-07	1	40	female	single	hispanic_latino	Glendale	85301	1	300
Brick	2019-10-07	1	2019-10-07	1	56	male	married	white_anglo	Phoenix	85051	3	1200
Brick	2019-10-07	1	2019-10-07	1	55	female	married	hispanic_latino	Phoenix	85033	4	1700
Brick	2019-10-07	1	2018-10-03	1	67	male	married	Middle-Eastern / North-African	Glendale	85301	1	600
Brick	2019-10-07	1	2019-10-07	1	55	female	married	hispanic_latino	Phoenix	85033	4	1200
Brick	2019-10-07	1	2019-10-07	1	28	male	married	Middle-Eastern / North-African	Glendale	85302	3	1600
Brick	2019-10-07	1	2019-10-07	1	66	male	married	hispanic_latino	Phoenix	85033	3	0
Brick	2019-10-07	1	2019-10-07	1	69	male	married	hispanic_latino	Phoenix	85031	2	900
Brick	2019-10-07	1	2019-10-07	1	51	male	divorced	white_anglo	Phoenix	85031	5	1000
Brick	2019-10-07	1	2019-10-07	1	40	female	divorced	hispanic_latino	Glendale	85301	5	0
Brick	2019-10-07	1	2019-10-07	1	30	male	single	white_anglo		#NULL!	1	0.01
Brick	2019-10-07	1	2019-10-07	1	62	male	single	asian	Phoenix	85029	2	0
Brick	2019-10-07	1	2019-10-07	1	38	male	divorced	white_anglo	Phoenix	85304	6	2200
Brick	2019-10-07	1	2019-10-07	1	62	male	married	hispanic_latino	Glendale	85301	3	2000
Brick	2019-10-07	1	2019-10-07	1	63	male	married	hispanic_latino	Goodyear	85338	4	700
Brick	2019-10-07	1	2019-10-07	1	57	female	married	hispanic_latino	Phoenix	85051	2	0
Brick	2019-10-07	1	2019-10-07	1	56	female	single	hispanic_latino	Phoenix	85035	4	91
Brick	2019-10-07	1	2019-10-07	1	42	female	married	hispanic_latino	Phoenix	85031	5	2000
Brick	2019-10-07	1	2019-10-07	1	44	female	married	hispanic_latino	Glendale	85302	5	0
Brick	2019-10-07	1	2019-10-07	1	56	female	divorced	white_anglo	Glendale	85303	1	800
Brick	2019-10-07	1	2019-10-07	1	36	female	single	hispanic_latino	Glendale	85301	6	2200
Brick	2019-10-07	1	2019-10-07	1	40	female	single	hispanic_latino	Glendale	85301	4	700
Brick	2019-10-07	1	2019-10-07	1	78	male	divorced	white_anglo	Phoenix	85053	1	1500
Brick	2019-10-07	1	2019-10-07	1	58	male	married	Middle-Eastern / North-African	Phoenix	85017	5	1
Brick	2019-10-07	1	2019-10-07	1	31	male	single	hispanic_latino	Phoenix	85031	4	0
Brick	2019-10-07	1	2019-10-07	1	49	male	married	white_anglo	Peoria	85345	4	3600
Brick	2019-10-07	1	2019-10-07	1	43	female	married	hispanic_latino	Phoenix	85019	4	1800
Brick	2019-10-07	1	2019-10-07	1	58	male	married	Middle-Eastern / North-African	Phoenix	85051	5	1500
Brick	2019-10-07	1	2019-10-07	1	55	female	single	white_anglo	Glendale	85303	6	0
Brick	2019-10-07	1	2019-10-07	1	74	female	widowed	hispanic_latino	Glendale	85303	3	972
Brick	2019-10-07	1	2019-10-07	1	31	female	married	hispanic_latino	Phoenix	85033	5	1600
Brick	2019-10-07	1	2019-10-07	1	62	male	married	hispanic_latino	Phoenix	85033	4	1
Brick	2019-10-07	1	2019-10-07	1	37	male	married	hispanic_latino	Glendale	85304	2	1000
Brick	2019-10-07	1	2019-10-07	1	55	female	separated	hispanic_latino	Phoenix	85037	8	700
Brick	2019-10-07	1	2018-07-03	1	63	female	separated	hispanic_latino	Phoenix	85301	1	700
Brick	2019-10-07	1	2019-10-07	1	42	female	single	hispanic_latino	Phoenix	85051	6	0
Brick	2019-10-07	1	2019-10-07	1	57	male	single	white_anglo	Phoenix	85301	2	734
Brick	2019-10-07	1	2019-10-07	1	64	female	single	hispanic_latino	Phoenix	85031	4	0
Brick	2019-10-07	1	2019-10-07	1	71	male	married	hispanic_latino	Phoenix	85033	2	2000
Brick	2019-10-07	1	2018-09-12	1	72	male	single	white_anglo	Glendale	85304	1	1134
Brick	2019-10-07	1	2018-09-12	1	72	male	single	white_anglo	Glendale	85304	1	1134
Brick	2019-10-07	1	2019-10-07	1	59	female	separated	other	Glendale	85303	5	2500
Brick	2019-10-07	1	2018-09-06	1	71	female	married	white_anglo	Glendale	85302	3	988
Brick	2019-10-07	1	2018-08-16	1	71	male	single	Middle-Eastern / North-African	Phoenix	85051	2	1000
Brick	2019-10-07	1	2018-09-06	1	71	female	married	white_anglo	Glendale	85302	3	988
Brick	2019-10-07	1	2019-10-07	1	51	male	married	black	Glendale	85301	1	1
Brick	2019-10-07	1	2019-10-07	1	47	male	single	black	Phoenix	85301	1	0
Brick	2019-10-07	1	2019-10-07	1	70	male	married	hispanic_latino	Phoenix	85037	2	1200
Brick	2019-10-07	1	2018-08-13	1	70	female	undisclosed	hispanic_latino	Glendale	85301	1	0
Brick	2019-10-07	1	2019-10-07	1	70	female	single	hispanic_latino	Glendale	85303	4	895
Brick	2019-10-07	1	2019-10-07	1	56	male	married	Middle-Eastern / North-African	Glendale	85301	3	500
Brick	2019-10-07	1	2018-08-20	1	75	female	undisclosed	hispanic_latino	Glendale	85301	1	0
Brick	2019-10-07	1	2019-10-07	1	47	male	single	hispanic_latino	Glendale	85301	1	0
Brick	2019-10-07	1	2019-10-07	1	38	female	divorced	white_anglo	Glendale	85301	2	0.01
Brick	2019-10-07	1	2019-10-07	1	38	female	divorced	hispanic_latino	Glendale	85301	4	1500
Brick	2019-10-07	1	2019-10-07	1	38	female	single	hispanic_latino	Glendale	85301	7	0
Brick	2019-10-07	1	2019-10-07	1	45	male	married	hispanic_latino	Glendale	85301	6	1500
Brick	2019-10-07	1	2019-10-07	1	55	female	divorced	hispanic_latino	Glendale	85301	4	0
Brick	2019-10-07	1	2019-10-07	1	47	female	married	hispanic_latino	Phoenix	85051	3	900
Brick	2019-10-07	1	2019-09-04	1	53	male	single	Middle-Eastern / North-African	Phoenix	85051	6	0
Brick	2019-10-07	1	2019-10-07	1	27	female	married	hispanic_latino	Glendale	85301	2	530
Brick	2019-10-07	1	2019-10-07	1	45	female	single	hispanic_latino	Phoenix	85033	5	0
Brick	2019-10-07	1	2019-10-07	1	75	male	widowed	black	Glendale	85303	2	3500
Brick	2019-10-07	1	2019-10-07	1	34	male	married	white_anglo	Phoenix	85029	7	3000
Brick	2019-10-07	1	2018-06-18	1	76	male	married	asian	Peoria	85345	1	700
Brick	2019-10-07	1	2018-06-18	1	76	male	married	asian	Peoria	85345	1	700
Brick	2019-10-07	1	2019-10-07	1	35	female	single	hispanic_latino	Phoenix	85033	7	1600
Brick	2019-10-07	1	2019-10-07	1	40	female	married	american_indian	Phoenix	85305	6	1200
Brick	2019-10-07	1	2019-10-07	1	56	female	single	white_anglo	Glendale	85301	2	1000
Brick	2019-10-07	1	2019-10-07	1	64	male	married	white_anglo	Glendale	85302	2	2600
Brick	2019-10-07	1	2018-11-07	1	76	female	divorced	hispanic_latino	Glendale	85301	1	750
Brick	2019-10-07	1	2019-10-07	1	50	female	divorced	hispanic_latino	Phoenix	85037	2	800
Brick	2019-10-07	1	2019-10-07	1	52	male	single	hispanic_latino	Glendale	85301	3	0
Brick	2019-10-07	1	2019-10-07	1	56	male	separated	hispanic_latino	Phoenix	85051	2	0
Brick	2019-10-07	1	2019-10-07	1	36	male	single	black	Glendale	85301	1	801
Brick	2019-10-07	1	2019-10-07	1	28	female	married	hispanic_latino	Glendale	85301	6	2000
Brick	2019-10-07	1	2019-10-07	1	26	female	separated	hispanic_latino	Glendale	85301	3	1400
Brick	2019-10-07	1	2019-10-07	1	31	female	single	hispanic_latino	Glendale	85301	5	1
Brick	2019-10-07	1	2019-10-07	1	39	female	married	hispanic_latino	Phoenix	85031	6	0
Brick	2019-10-07	1	2019-10-07	1	58	male	married	hispanic_latino	Phoenix	85051	9	500
Brick	2019-10-07	1	2019-10-07	1	46	female	married	hispanic_latino	Phoenix	85033	4	2000
Brick	2019-10-07	1	2019-10-07	1	52	female	married	hispanic_latino	Glendale	85301	6	800
Brick	2019-10-07	1	2019-10-07	1	34	male	married	white_anglo	Glendale	85304	2	1500
Brick	2019-10-07	1	2019-10-07	1	45	female	single	hispanic_latino	Phoenix	85021	4	1600
Brick	2019-10-07	1	2019-10-07	1	20	female	single	white_anglo	Peoria	85381	2	500
Brick	2019-10-07	1	2019-10-07	1	44	female	single	hispanic_latino	Glendale	85301	4	1600
Brick	2019-10-07	1	2019-10-07	1	54	male	single	black	Glendale	85301	1	923
Brick	2019-10-07	1	2019-10-07	1	64	female	divorced	white_anglo	Phoenix	85007	1	0
Brick	2019-10-08	1	2019-10-08	1	50	female	married	white_anglo	Phoenix	85031	3	0
Brick	2019-10-08	1	2019-10-08	1	55	female	single	white_anglo	Glendale	85301	1	771
Brick	2019-10-08	1	2019-10-08	1	25	male	single	white_anglo	Glendale	85301	1	1000
Brick	2019-10-08	1	2019-09-06	1	57	female	widowed	white_anglo	Glendale	85301	3	1500
Brick	2019-10-08	1	2019-10-08	1	51	female	single	white_anglo,american_indian	Sun City	85351	2	800
Brick	2019-10-08	1	2019-10-08	1	67	male	single	white_anglo	Glendale	85301	1	1200
Brick	2019-10-08	1	2019-03-06	1	61	female	widowed	white_anglo	Phoenix	85009	1	0
Brick	2019-10-08	1	2019-10-08	1	60	female	separated	white_anglo	Peoria	85345	3	1100
Brick	2019-10-08	1	2019-10-08	1	67	female	single	white_anglo	Phoenix	85016	3	858
Brick	2019-10-08	1	2018-07-11	1	62	male	married	hispanic_latino	Glendale	85301	4	1770
Brick	2019-10-08	1	2019-10-08	1	54	female	married	black	Glendale	85301	3	0
Brick	2019-10-08	1	2019-10-08	1	47	female	single	black	Phoenix	85007	7	1400
Brick	2019-10-08	1	2019-10-08	1	67	female	single	white_anglo	Phoenix	85029	2	804
Brick	2019-10-08	1	2019-10-08	1	32	female	single	hispanic_latino	Phoenix	85029	1	0
Brick	2019-10-08	1	2019-10-08	1	48	male	single	black	Phoenix	85041	5	1500
Brick	2019-10-08	1	2018-09-06	1	73	male	married	hispanic_latino	Glendale	85301	1	800
Brick	2019-10-08	1	2019-10-08	1	55	female	single	hispanic_latino	Phoenix	85037	5	1900
Brick	2019-10-08	1	2018-07-02	1	69	female	married	hispanic_latino	Phoenix	85301	2	753
Brick	2019-10-08	1	2018-07-02	1	69	female	married	hispanic_latino	Phoenix	85301	2	753
Brick	2019-10-08	1	2018-09-06	1	73	male	married	hispanic_latino	Glendale	85301	1	800
Brick	2019-10-08	1	2018-07-02	1	70	female	single	black	Glendale	85301	1	1381
Brick	2019-10-08	1	2019-06-10	1	64	male	divorced	hispanic_latino	Glendale	85303	1	0
Brick	2019-10-08	1	2019-10-08	1	33	female	married	black	Phoenix	85021	2	1000
Brick	2019-10-08	1	2019-10-08	1	45	female	separated	hispanic_latino	Glendale	85301	3	800
Brick	2019-10-08	1	2019-10-08	1	38	female	single	hispanic_latino	Glendale	85301	1	1000
Brick	2019-10-08	1	2019-10-08	1	44	female	single	hispanic_latino	Phoenix	85043	1	800
Brick	2019-10-08	1	2019-10-08	1	48	female	single	hispanic_latino	Phoenix	85033	1	700
Brick	2019-10-08	1	2019-10-08	1	73	female	married	Middle-Eastern / North-African	Glendale	85308	4	0
Brick	2019-10-08	1	2018-08-09	1	86	male	single	hispanic_latino	Phoenix	85031	1	0
Brick	2019-10-08	1	2018-08-09	1	86	male	single	hispanic_latino	Phoenix	85031	1	0
Brick	2019-10-08	1	2019-10-08	1	52	male	single	white_anglo	Glendale	85301	3	929
Brick	2019-10-08	1	2019-10-08	1	20	male	single	Middle-Eastern / North-African	Phoenix	85051	1	600
Brick	2019-10-08	1	2019-10-08	1	39	male	married	white_anglo	Phoenix	85051	2	0
Brick	2019-10-08	1	2019-10-08	1	62	male	married	hispanic_latino	Phoenix	85031	7	2300
Brick	2019-10-08	1	2019-10-08	1	46	male	single	white_anglo	Glendale	85301	1	0
Brick	2019-10-08	1	2019-10-08	1	49	female	divorced	hispanic_latino	Phoenix	85021	2	1200
Brick	2019-10-08	1	2019-10-08	1	54	male	divorced	hispanic_latino	Glendale	85301	1	0
Brick	2019-10-08	1	2019-10-08	1	60	male	married	other	Phoenix	85031	2	2400
Brick	2019-10-08	1	2019-10-08	1	60	female	single	hispanic_latino	Phoenix	85031	2	771
Brick	2019-10-08	1	2019-09-11	1	80	female	widowed	hispanic_latino	Phoenix	85035	1	0
Brick	2019-10-08	1	2019-10-08	1	56	female	single	hispanic_latino	Glendale	85301	1	0
Brick	2019-10-08	1	2019-10-08	1	53	female	separated	hispanic_latino	Glendale	85301	1	520
Brick	2019-10-08	1	2018-11-13	1	81	female	widowed	hispanic_latino	Peoria	85345	1	700
Brick	2019-10-08	1	2019-10-08	1	44	female	divorced	hispanic_latino	Phoenix	85033	4	1500
Brick	2019-10-08	1	2018-11-13	1	81	female	widowed	hispanic_latino	Peoria	85345	1	700
Brick	2019-10-08	1	2019-10-08	1	32	female	married	hispanic_latino	Phoenix	85033	5	400
Brick	2019-10-08	1	2019-10-08	1	59	female	single	hispanic_latino	Phoenix	85017	3	900
Brick	2019-10-08	1	2019-10-08	1	47	female	divorced	hispanic_latino	Glendale	85301	1	1200
Brick	2019-10-08	1	2019-10-08	1	60	female	divorced	hispanic_latino	Phoenix	85033	3	0
Brick	2019-10-08	1	2018-10-10	1	70	male	undisclosed	hispanic_latino	Phoenix	85031	1	900
Brick	2019-10-08	1	2018-10-10	1	70	male	undisclosed	hispanic_latino	Phoenix	85031	1	900
Brick	2019-10-08	1	2019-10-08	1	31	male	single	black	Phoenix	85035	3	0
Brick	2019-10-08	1	2019-10-08	1	40	female	married	hispanic_latino	Phoenix	85033	6	4000
Brick	2019-10-08	1	2019-10-08	1	45	female	undisclosed	white_anglo	Phoenix	85017	1	0
Brick	2019-10-08	1	2019-01-23	1	70	male	single	Middle-Eastern / North-African	Glendale	85301	1	0
Brick	2019-10-08	1	2019-10-08	1	61	female	married	black,other	Glendale	85302	3	1539
Brick	2019-10-08	1	2019-10-08	1	33	female	single	hispanic_latino	Phoenix	85029	4	1800
Brick	2019-10-08	1	2019-10-08	1	30	female	common_law	hispanic_latino	Phoenix	85301	5	1200
Brick	2019-10-08	1	2019-10-08	1	48	female	married	hispanic_latino	Phoenix	85035	3	0
Brick	2019-10-08	1	2018-08-15	1	67	female	married	white_anglo,hispanic_latino	Peoria	85345	1	650
Brick	2019-10-08	1	2018-08-15	1	67	female	married	white_anglo,hispanic_latino	Peoria	85345	1	650
Brick	2019-10-08	1	2019-10-08	1	41	male	single	white_anglo	Glendale	85303	3	0
Brick	2019-10-08	1	2019-10-08	1	42	female	single	black	Glendale	85301	4	700
Brick	2019-10-08	1	2019-10-08	1	50	female	single	hispanic_latino	Glendale	85303	7	0
Brick	2019-10-08	1	2019-10-08	1	44	female	married	white_anglo	Glendale	85301	5	1800
Brick	2019-10-08	1	2019-10-08	1	73	male	divorced	white_anglo	Glendale	85301	1	1000
Brick	2019-10-08	1	2019-10-08	1	44	female	married	hispanic_latino	Glendale	85303	4	0
Brick	2019-10-08	1	2019-10-08	1	33	female	married	hispanic_latino	Phoenix	85031	6	1000
Brick	2019-10-08	1	2019-10-08	1	45	male	divorced	hispanic_latino	Phoenix	85033	7	2000
Brick	2019-10-08	1	2019-10-08	1	46	female	married	hispanic_latino	Phoenix	85031	5	1200
Brick	2019-10-08	1	2019-10-08	1	45	female	married	hispanic_latino	Phoenix	85031	6	1600
Brick	2019-10-08	1	2019-10-08	1	32	male	single	white_anglo	Glendale	85301	2	0
Brick	2019-10-08	1	2019-10-08	1	19	female	single	hispanic_latino	Glendale	85301	6	0
Brick	2019-10-08	1	2018-05-21	1	62	male	undisclosed	white_anglo	Phoenix	85015	1	0
Brick	2019-10-08	1	2019-10-08	1	58	female	divorced	black	Glendale	85303	1	1300
Brick	2019-10-08	1	2019-10-08	1	39	female	single	white_anglo	Glendale	85303	5	2100
Brick	2019-10-08	1	2019-10-08	1	43	female	married	hispanic_latino	Glendale	85301	6	1200
Brick	2019-10-08	1	2019-10-08	1	30	female	single	white_anglo	Glendale	85308	6	1500
Brick	2019-10-08	1	2019-10-08	1	33	female	single	white_anglo	Glendale	85301	6	0
Brick	2019-10-08	1	2019-10-08	1	32	female	married	hispanic_latino	Glendale	85301	5	1600
Brick	2019-10-08	1	2019-10-08	1	36	male	married	hispanic_latino	Glendale	85301	5	800
Brick	2019-10-08	1	2018-09-12	1	63	male	married	hispanic_latino	Phoenix	85031	4	1300
Brick	2019-10-08	1	2018-09-12	1	63	male	married	hispanic_latino	Phoenix	85031	4	1300
Brick	2019-10-08	1	2019-10-08	1	57	male	married	black	Glendale	85302	6	3200
Brick	2019-10-08	1	2019-10-08	1	39	female	married	white_anglo	Phoenix	85037	5	4000
Brick	2019-10-08	1	2019-10-08	1	45	male	single	black	Glendale	85301	3	0
Brick	2019-10-08	1	2019-10-08	1	57	male	married	hispanic_latino	Glendale	85303	2	1500
Brick	2019-10-08	1	2019-10-08	1	56	female	divorced	hispanic_latino	Glendale	85301	5	540
Brick	2019-10-08	1	2019-10-08	1	30	male	married	hispanic_latino	Glendale	85303	4	1000
Brick	2019-10-08	1	2019-10-08	1	69	male	undisclosed	white_anglo	Glendale	85306	1	0
Brick	2019-10-08	1	2019-10-08	1	69	male	undisclosed	white_anglo	Glendale	85306	1	0
Brick	2019-10-08	1	2019-10-08	1	55	female	divorced	other		#NULL!	1	0
Brick	2019-10-08	1	2019-10-08	1	42	male	single	white_anglo	Glendale	85301	1	730
Brick	2019-10-08	1	2018-08-02	1	81	male	widowed	black	Glendale	85301	1	1000
Brick	2019-10-08	1	2018-10-02	1	72	female	single	hispanic_latino	Phoenix	85033	1	1000
Brick	2019-10-08	1	2018-10-02	1	72	female	single	hispanic_latino	Phoenix	85033	1	1000
Brick	2019-10-08	1	2019-10-08	1	63	female	married	hispanic_latino	Glendale	85301	3	1500
Brick	2019-10-08	1	2018-08-02	1	71	female	single	black	Glendale	85303	1	1200
Brick	2019-10-08	1	2018-08-02	1	71	female	single	black	Glendale	85303	1	1200
Brick	2019-10-08	1	2019-10-08	1	19	female	single	black	Phoenix	85015	4	600
Brick	2019-10-08	1	2019-10-08	1	63	female	single	white_anglo	Glendale	85301	1	750
Brick	2019-10-08	1	2019-10-08	1	50	female	married	hispanic_latino	Phoenix	85033	1	0
Brick	2019-10-08	1	2019-10-08	1	62	female	divorced	white_anglo	Glendale	85303	4	700
Brick	2019-10-08	1	2019-10-08	1	61	female	single	white_anglo	Glendale	85301	2	771
Brick	2019-10-08	1	2019-10-02	1	43	female	married	white_anglo	Peoria	85345	6	0
Brick	2019-10-08	1	2019-10-08	1	30	female	married	hispanic_latino	Phoenix	85037	5	840
Brick	2019-10-08	1	2019-10-08	1	57	female	married	hispanic_latino	Phoenix	85031	4	0
Brick	2019-10-08	1	2019-10-08	1	39	female	married	hispanic_latino	Glendale	85301	1	0
Brick	2019-10-08	1	2018-09-19	1	68	female	married	white_anglo	Peoria	85345	1	375
Brick	2019-10-08	1	2018-09-19	1	68	female	married	white_anglo	Peoria	85345	1	375
Brick	2019-10-08	1	2019-10-08	1	27	female	married	hispanic_latino	Glendale	85301	1	0
Brick	2019-10-08	1	2019-10-08	1	37	female	married	hispanic_latino	Glendale	85301	8	2100
Brick	2019-10-08	1	2019-10-08	1	74	male	married	white_anglo	Peoria	85345	2	2094
Brick	2019-10-08	1	2019-10-08	1	48	female	divorced	hispanic_latino	Phoenix	85007	1	850
Brick	2019-10-08	1	2019-10-08	1	64	male	single	hispanic_latino	Phoenix	85035	1	0
Brick	2019-10-08	1	2019-10-08	1	26	male	single	hispanic_latino	Glendale	85301	1	1000
Brick	2019-10-08	1	2019-10-08	1	57	female	widowed	Middle-Eastern / North-African	Glendale	85306	2	700
Brick	2019-10-08	1	2019-10-08	1	45	female	single	hispanic_latino	Glendale	85301	2	0
Brick	2019-10-08	1	2019-10-08	1	82	female	single	white_anglo	Phoenix	85031	1	709
Brick	2019-10-08	1	2019-10-08	1	59	female	single	hispanic_latino	Phoenix	85031	1	0
Brick	2019-10-08	1	2019-10-08	1	34	female	married	hispanic_latino	Glendale	85043	7	1600
Brick	2019-10-08	1	2019-10-08	1	45	female	single	hispanic_latino	Glendale	85305	8	600
Brick	2019-10-09	1	2019-10-09	1	59	female	married	hispanic_latino	Phoenix	85033	5	0
Brick	2019-10-09	1	2019-10-09	1	51	male	single	white_anglo	Glendale	85301	1	0
Brick	2019-10-09	1	2019-10-09	1	68	female	married	hispanic_latino	Phoenix	85031	2	2500
Brick	2019-10-09	1	2018-08-02	1	71	male	married	hispanic_latino	Glendale	85302	1	1000
Brick	2019-10-09	1	2018-08-02	1	71	male	married	hispanic_latino	Glendale	85302	1	1000
Brick	2019-10-09	1	2019-10-09	1	56	male	single	white_anglo	Glendale	85302	1	771
Brick	2019-10-09	1	2019-10-09	1	59	male	married	hispanic_latino	Phoenix	85051	5	0
Brick	2019-10-09	1	2019-10-09	1	51	female	undisclosed	hispanic_latino	Phoenix	85031	5	1400
Brick	2019-10-09	1	2019-05-20	1	69	female	widowed	black	Phoenix	85017	1	0
Brick	2019-10-09	1	2019-10-04	1	31	female	single	hispanic_latino	Phoenix	85035	7	0
Brick	2019-10-09	1	2019-10-08	1	57	female	single	black	Phoenix	85017	1	0
Brick	2019-10-09	1	2019-10-09	1	72	female	widowed	hispanic_latino	Glendale	85301	3	1007
Brick	2019-10-09	1	2019-10-09	1	76	female	widowed	white_anglo	Glendale	85306	2	1200
Brick	2019-10-09	1	2019-10-09	1	35	female	married	black	Glendale	85301	3	1500
Brick	2019-10-09	1	2019-10-09	1	26	female	single	hispanic_latino	Glendale	85301	3	0
Brick	2019-10-09	1	2019-10-09	1	63	female	widowed	hispanic_latino	Phoenix	85033	8	0
Brick	2019-10-09	1	2019-10-09	1	50	male	married	white_anglo	Glendale	85301	3	1000
Brick	2019-10-09	1	2019-10-09	1	64	female	married	hispanic_latino	Phoenix	85033	4	0
Brick	2019-10-09	1	2019-10-09	1	59	female	divorced	hispanic_latino	Phoenix	85033	1	0
Brick	2019-10-09	1	2019-10-09	1	60	female	single	white_anglo	Phoenix	85029	1	0
Brick	2019-10-09	1	2019-10-09	1	75	female	single	black	Glendale	85303	1	750
Brick	2019-10-09	1	2019-10-09	1	53	female	single	black	Glendale	85301	1	750
Brick	2019-10-09	1	2019-10-09	1	56	female	single	black	Phoenix	85033	5	2000
Brick	2019-10-09	1	2018-09-06	1	80	female	single	white_anglo	Glendale	85302	2	1125
Brick	2019-10-09	1	2018-09-06	1	80	female	single	white_anglo	Glendale	85302	2	1125
Brick	2019-10-09	1	2019-10-09	1	46	female	married	hispanic_latino	Phoenix	85031	5	0
Brick	2019-10-09	1	2019-10-09	1	37	female	single	white_anglo	Glendale	85301	5	0
Brick	2019-10-09	1	2019-10-09	1	72	female	widowed	white_anglo	Glendale	85301	1	1125
Brick	2019-10-09	1	2019-10-09	1	71	female	single	hispanic_latino	Phoenix	85031	1	500
Brick	2019-10-09	1	2019-10-09	1	53	female	single	black	Glendale	85301	5	700
Brick	2019-10-09	1	2019-10-09	1	25	male	single	black	Glendale	85301	1	1500
Brick	2019-10-09	1	2018-08-08	1	69	female	undisclosed	white_anglo	Phoenix	85031	1	0
Brick	2019-10-09	1	2018-08-08	1	66	female	undisclosed	hispanic_latino	Phoenix	85031	1	0
Brick	2019-10-09	1	2019-10-09	1	54	female	single	white_anglo	Sun City	85351	2	750
Brick	2019-10-09	1	2019-10-09	1	47	female	married	white_anglo	Glendale	85303	7	1000
Brick	2019-10-09	1	2019-10-09	1	51	female	married	Middle-Eastern / North-African	Glendale	85301	6	0
Brick	2019-10-09	1	2019-10-09	1	55	male	single	white_anglo		#NULL!	1	0
Brick	2019-10-09	1	2019-10-09	1	60	male	married	hispanic_latino	Glendale	85301	1	0
Brick	2019-10-09	1	2019-10-01	1	44	male	married	white_anglo,hispanic_latino	Glendale	85301	3	2200
Brick	2019-10-09	1	2019-10-09	1	54	male	single	hispanic_latino	Glendale	85301	1	812
Brick	2019-10-09	1	2018-07-03	1	66	female	married	hispanic_latino	Phoenix	85303	1	700
Brick	2019-10-09	1	2018-07-03	1	66	female	married	hispanic_latino	Phoenix	85303	1	700
Brick	2019-10-09	1	2019-10-09	1	73	male	single	white_anglo	Phoenix	85083	1	750
Brick	2019-10-09	1	2018-10-01	1	67	female	married	black	Glendale	85301	1	1300
Brick	2019-10-09	1	2018-10-01	1	67	female	married	black	Glendale	85301	1	1300
Brick	2019-10-09	1	2019-10-09	1	47	female	divorced	black	Glendale	85301	2	0
Brick	2019-10-09	1	2019-10-09	1	71	female	widowed	white_anglo	Phoenix	85033	4	740
Brick	2019-10-09	1	2019-10-09	1	41	female	married	hispanic_latino	Phoenix	85033	6	0
Brick	2019-10-09	1	2019-10-09	1	31	female	single	white_anglo	Glendale	85301	6	3000
Brick	2019-10-09	1	2019-10-09	1	51	male	single	white_anglo	Glendale	85301	4	0
Brick	2019-10-09	1	2019-08-05	1	61	female	married	white_anglo	Glendale	85301	2	0
Brick	2019-10-09	1	2019-10-09	1	64	female	single	hispanic_latino	Phoenix	85033	2	1000
Brick	2019-10-09	1	2019-08-05	1	61	female	married	white_anglo	Glendale	85301	2	0
Brick	2019-10-09	1	2019-08-05	1	62	male	married	white_anglo	Glendale	85301	1	0
Brick	2019-10-09	1	2019-08-05	1	62	male	married	white_anglo	Glendale	85301	1	0
Brick	2019-10-09	1	2019-10-09	1	47	female	married	hispanic_latino	Glendale	85301	5	1000
Brick	2019-10-09	1	2019-10-09	1	50	male	married	hispanic_latino	Phoenix	85037	1	0
Brick	2019-10-09	1	2019-10-09	1	36	female	married	black	Phoenix	85021	5	0
Brick	2019-10-09	1	2019-10-09	1	53	female	single	hispanic_latino	Glendale	85301	2	0
Brick	2019-10-09	1	2019-10-09	1	42	female	married	hispanic_latino	Phoenix	85031	1	2500
Brick	2019-10-09	1	2019-09-05	1	43	female	single	black	Glendale	85301	5	0
Brick	2019-10-09	1	2019-10-09	1	23	female	single	black	Phoenix	85031	6	1100
Brick	2019-10-09	1	2019-10-09	1	74	female	divorced	white_anglo	Glendale	85301	3	1800
Brick	2019-10-09	1	2018-10-09	1	72	male	married	white_anglo	Peoria	85345	3	1000
Brick	2019-10-09	1	2018-10-09	1	72	male	married	white_anglo	Peoria	85345	3	1000
Brick	2019-10-09	1	2018-10-17	1	75	male	single	white_anglo	Phoenix	85033	1	800
Brick	2019-10-09	1	2018-10-17	1	75	male	single	white_anglo	Phoenix	85033	1	800
Brick	2019-10-09	1	2019-10-09	1	49	female	single	hispanic_latino	Glendale	85301	4	0
Brick	2019-10-09	1	2019-10-09	1	40	female	single	black	Phoenix	85042	1	771
Brick	2019-10-09	1	2019-10-09	1	50	male	married	white_anglo	Phoenix	85051	2	600
Brick	2019-10-09	1	2018-10-01	1	78	male	widowed	white_anglo	Phoenix	85031	1	1500
Brick	2019-10-09	1	2019-10-09	1	46	female	married	hispanic_latino	Glendale	85301	6	0
Brick	2019-10-09	1	2019-10-09	1	25	female	married	hispanic_latino	Phoenix	85029	1	0
Brick	2019-10-09	1	2019-10-09	1	20	female	single	white_anglo		#NULL!	4	0
Brick	2019-10-09	1	2019-10-09	1	19	female	single	hispanic_latino	Glendale	85301	6	0
Brick	2019-10-09	1	2019-10-09	1	58	female	single	white_anglo	Glendale	85301	1	100
Brick	2019-10-09	1	2019-10-09	1	47	male	divorced	white_anglo	Glendale	85301	4	2200
Brick	2019-10-09	1	2019-10-09	1	24	male	single	white_anglo	Phoenix	85017	1	0
Brick	2019-10-09	1	2019-10-09	1	38	female	married	Middle-Eastern / North-African	Peoria	85345	3	1800
Brick	2019-10-09	1	2019-10-09	1	60	male	divorced	white_anglo	Phoenix	85051	1	1000
Brick	2019-10-09	1	2019-10-09	1	72	female	married	white_anglo	Phoenix	85019	5	1900
Brick	2019-10-09	1	2019-10-09	1	41	female	single	white_anglo	Glendale	85302	1	500
Brick	2019-10-09	1	2019-10-09	1	42	female	married	hispanic_latino	Phoenix	85051	4	2100
Brick	2019-10-09	1	2019-10-09	1	30	male	single	not_applicable	Phoenix	85051	5	2000
Brick	2019-10-09	1	2019-10-09	1	45	male	divorced	white_anglo	Glendale	85301	1	1090
Brick	2019-10-09	1	2019-10-09	1	60	male	single	white_anglo	Phoenix	85019	2	900
Brick	2019-10-09	1	2019-10-09	1	77	female	single	other	Phoenix	85051	3	1000
Brick	2019-10-09	1	2019-10-09	1	37	male	single	hispanic_latino	Phoenix	85009	1	1200
Brick	2019-10-09	1	2019-10-09	1	59	female	single	hispanic_latino	Phoenix	85033	2	0
Brick	2019-10-09	1	2019-10-08	1	73	female	divorced	white_anglo	Mesa	85207	1	0
Brick	2019-10-09	1	2019-10-09	1	55	male	married	hispanic_latino	Glendale	85301	1	2000
Brick	2019-10-09	1	2019-10-09	1	60	male	married	white_anglo	Phoenix	85053	1	2000
Brick	2019-10-09	1	2019-10-09	1	54	male	single	white_anglo	Phoenix	85306	1	390
Brick	2019-10-09	1	2019-10-09	1	64	female	married	white_anglo	Glendale	85306	2	1200
Brick	2019-10-09	1	2019-10-09	1	45	female	married	undisclosed	Glendale	85303	7	0
Brick	2019-10-09	1	2019-10-09	1	64	female	single	hispanic_latino	Phoenix	85051	1	0
Brick	2019-10-09	1	2019-10-09	1	44	male	single	white_anglo	Glendale	85301	1	700
Brick	2019-10-09	1	2019-10-09	1	34	female	married	hispanic_latino	Phoenix	85304	5	0
Brick	2019-10-09	1	2019-10-09	1	63	male	married	hispanic_latino	Phoenix	85050	3	0
Brick	2019-10-09	1	2019-10-09	1	40	female	married	white_anglo	Peoria	85345	5	2000
Brick	2019-10-09	1	2019-10-09	1	51	female	separated	hispanic_latino	Phoenix	85019	1	771
Brick	2019-10-09	1	2019-10-09	1	47	female	single	hispanic_latino	Glendale	85301	6	0
Brick	2019-10-10	1	2019-10-10	1	54	male	married	black	Phoenix	85007	1	700
Brick	2019-10-10	1	2019-10-10	1	52	female	divorced	hispanic_latino	Phoenix	85051	4	200
Brick	2019-10-10	1	2019-10-10	1	60	female	single	white_anglo	Phoenix	85017	3	945
Brick	2019-10-10	1	2019-10-10	1	37	female	married	hispanic_latino	Glendale	85301	1	0
Brick	2019-10-10	1	2018-09-13	1	72	male	single	hispanic_latino	Phoenix	85051	1	1000
Brick	2019-10-10	1	2018-06-21	1	64	male	married	Middle-Eastern / North-African	Phoenix	85301	1	701
Brick	2019-10-10	1	2018-06-21	1	64	male	married	Middle-Eastern / North-African	Phoenix	85301	1	701
Brick	2019-10-10	1	2018-09-13	1	69	male	married	hispanic_latino	Glendale	85301	1	500
Brick	2019-10-10	1	2018-09-13	1	69	male	married	hispanic_latino	Glendale	85301	1	500
Brick	2019-10-10	1	2019-10-10	1	29	female	single	hispanic_latino	Glendale	85303	4	1000
Brick	2019-10-10	1	2018-09-19	1	84	male	married	white_anglo	Glendale	85301	1	1100
Brick	2019-10-10	1	2018-09-19	1	84	male	married	white_anglo	Glendale	85301	1	1100
Brick	2019-10-10	1	2019-10-10	1	38	female	married	white_anglo	Glendale	85301	5	701
Brick	2019-10-10	1	2019-10-10	1	58	male	single	black	Phoenix	85053	2	750
Brick	2019-10-10	1	2019-10-10	1	26	female	single	white_anglo	Glendale	85303	4	0
Brick	2019-10-10	1	2019-10-10	1	38	male	single	white_anglo	Glendale	85303	1	750
Brick	2019-10-10	1	2019-10-10	1	8	female	divorced	white_anglo	Glendale	85301	5	1065
Brick	2019-10-10	1	2019-10-10	1	76	female	single	white_anglo	Glendale	85301	2	2000
Brick	2019-10-10	1	2019-10-10	1	47	female	single	hispanic_latino	Phoenix	85033	5	0
Brick	2019-10-10	1	2019-10-10	1	53	female	single	hispanic_latino	Phoenix	85031	1	0
Brick	2019-10-10	1	2019-10-10	1	49	female	married	Middle-Eastern / North-African	Glendale	85301	4	1000
Brick	2019-10-10	1	2019-10-10	1	21	female	married	white_anglo	Glendale	85301	4	0
Brick	2019-10-10	1	2019-09-12	1	54	female	single	white_anglo	Glendale	85301	1	0
Brick	2019-10-10	1	2019-10-10	1	58	female	widowed	white_anglo	Phoenix	85033	3	850
Brick	2019-10-10	1	2019-10-10	1	54	female	married	white_anglo	Glendale	85301	2	2000
Brick	2019-10-10	1	2018-11-05	1	66	male	divorced	white_anglo,other	Glendale	85301	1	1235
Brick	2019-10-10	1	2018-09-10	1	65	male	married	hispanic_latino	Phoenix	85033	1	630
Brick	2019-10-10	1	2018-09-10	1	65	male	married	hispanic_latino	Phoenix	85033	1	630
Brick	2019-10-10	1	2019-10-10	1	59	female	single	hispanic_latino	Phoenix	85033	5	0
Brick	2019-10-10	1	2019-10-10	1	36	female	married	hispanic_latino	Phoenix	85031	6	3000
Brick	2019-10-10	1	2019-10-10	1	45	male	single	hispanic_latino	Phoenix	85031	1	0
Brick	2019-10-10	1	2019-10-10	1	48	male	single	hispanic_latino	Glendale	85301	3	0
Brick	2019-10-10	1	2019-10-10	1	58	female	divorced	white_anglo	Sun City	85351	1	1
Brick	2019-10-10	1	2019-10-10	1	75	male	single	white_anglo	Glendale	85302	1	1600
Brick	2019-10-10	1	2018-07-17	1	70	male	married	hispanic_latino	Glendale	85301	1	750
Brick	2019-10-10	1	2018-07-17	1	70	male	married	hispanic_latino	Glendale	85301	1	750
Brick	2019-10-10	1	2019-10-10	1	54	female	single	white_anglo	Phoenix	85051	1	762
Brick	2019-10-10	1	2019-10-10	1	59	female	single	hispanic_latino	Phoenix	85009	1	0
Brick	2019-10-10	1	2019-10-10	1	58	male	divorced	white_anglo	Phoenix	85301	1	1
Brick	2019-10-10	1	2019-10-10	1	29	male	single	black	Phoenix	85051	1	0
Brick	2019-10-10	1	2018-10-15	1	61	male	single	hispanic_latino	Phoenix	85035	1	500
Brick	2019-10-10	1	2019-10-10	1	34	male	single	hispanic_latino	Phoenix	85035	3	0
Brick	2019-10-10	1	2019-10-10	1	59	female	single	hispanic_latino	Phoenix	85015	1	900
Brick	2019-10-10	1	2019-10-10	1	45	female	single	white_anglo	Glendale	85306	4	0
Brick	2019-10-10	1	2019-10-10	1	51	female	married	hispanic_latino	Phoenix	85031	4	1000
Brick	2019-10-10	1	2019-10-10	1	63	female	single	white_anglo	Phoenix	85027	1	750
Brick	2019-10-10	1	2019-10-07	1	28	female	single	white_anglo	Glendale	85307	4	0
Brick	2019-10-10	1	2019-10-02	1	52	female	single	black	Peoria	85345	5	0
Brick	2019-10-10	1	2018-10-17	1	65	female	single	white_anglo	Glendale	85301	1	900
Brick	2019-10-10	1	2018-10-17	1	65	female	single	white_anglo	Glendale	85301	1	900
Brick	2019-10-10	1	2019-10-10	1	68	female	married	white_anglo	Sun City	85351	2	2500
Brick	2019-10-10	1	2019-10-10	1	47	male	separated	white_anglo	Glendale	85301	1	0
Brick	2019-10-10	1	2019-10-10	1	46	female	single	white_anglo	Phoenix	85019	7	775
Brick	2019-10-10	1	2019-10-10	1	69	male	single	hispanic_latino	Glendale	85301	1	0
Brick	2019-10-10	1	2019-10-10	1	35	female	single	white_anglo	Glendale	85301	5	0
Brick	2019-10-10	1	2019-10-10	1	76	male	divorced	hispanic_latino	Glendale	85301	1	680
Brick	2019-10-10	1	2018-10-17	1	75	male	married	asian	Glendale	85302	1	1000
Brick	2019-10-10	1	2018-10-17	1	75	male	married	asian	Glendale	85302	1	1000
Brick	2019-10-10	1	2018-07-17	1	68	female	single	white_anglo	Glendale	85301	1	1039
Brick	2019-10-10	1	2019-10-10	1	59	male	divorced	black	Glendale	85301	2	1000
Brick	2019-10-10	1	2019-10-10	1	44	female	single	white_anglo	Phoenix	85051	7	0
Brick	2019-10-10	1	2019-10-10	1	46	female	divorced	hispanic_latino	Phoenix	85033	5	800
Brick	2019-10-10	1	2019-10-10	1	53	male	divorced	white_anglo	Glendale	85301	4	775
Brick	2019-10-10	1	2018-09-05	1	63	male	single	white_anglo	Phoenix	85017	3	0
Brick	2019-10-10	1	2019-10-10	1	54	male	divorced	white_anglo	Phoenix	85008	1	1300
Brick	2019-10-10	1	2019-10-10	1	33	male	married	Middle-Eastern / North-African	Phoenix	85017	3	1500
Brick	2019-10-10	1	2019-10-10	1	32	male	married	asian	Phoenix	85017	4	2240
Brick	2019-10-10	1	2019-10-10	1	40	female	single	black	Phoenix	85029	4	1600
Brick	2019-10-10	1	2019-10-10	1	28	female	married	hispanic_latino	Phoenix	85053	6	0
Brick	2019-10-10	1	2019-10-10	1	42	female	single	hispanic_latino	Phoenix	85043	5	1
Brick	2019-10-10	1	2019-10-10	1	38	female	married	hispanic_latino	Phoenix	85307	7	0
Brick	2019-10-10	1	2019-10-10	1	43	female	divorced	hispanic_latino	Glendale	85306	2	1200
Brick	2019-10-10	1	2019-10-10	1	44	female	single	white_anglo	Glendale	85306	1	1066
Brick	2019-10-10	1	2019-10-03	1	22	female	undisclosed	white_anglo	Glendale	85303	5	1600
Brick	2019-10-10	1	2019-10-10	1	64	female	widowed	hispanic_latino	Glendale	85301	2	780
Brick	2019-10-10	1	2019-10-03	1	60	male	divorced	hispanic_latino	Glendale	85301	1	730
Brick	2019-10-10	1	2019-10-10	1	71	female	widowed	hispanic_latino	Glendale	85305	2	1100
Brick	2019-10-10	1	2019-10-10	1	60	male	divorced	hispanic_latino	Avondale	85392	1	0
Brick	2019-10-10	1	2019-10-10	1	39	female	single	hispanic_latino	Phoenix	85017	6	791
Brick	2019-10-10	1	2019-10-10	1	42	female	married	hispanic_latino	Peoria	85345	5	0
Brick	2019-10-10	1	2019-10-10	1	73	male	married	hispanic_latino	Phoenix	85051	2	771
Brick	2019-10-10	1	2019-10-10	1	57	male	married	Middle-Eastern / North-African	Glendale	85302	6	0
Brick	2019-10-10	1	2018-07-05	1	66	female	married	hispanic_latino	Peoria	85345	1	0
Brick	2019-10-10	1	2019-10-10	1	40	female	single	hispanic_latino	Glendale	85301	5	1650
Brick	2019-10-10	1	2019-10-10	1	46	female	single	undisclosed	Flagstaff	86004	3	0
Brick	2019-10-10	1	2019-10-10	1	26	female	single	hispanic_latino	Glendale	85301	3	0
Brick	2019-10-10	1	2019-10-10	1	44	female	married	hispanic_latino	Glendale	85301	2	1
Brick	2019-10-10	1	2018-08-01	1	76	female	married	white_anglo	Glendale	85303	4	1137
Brick	2019-10-10	1	2018-08-01	1	76	female	married	white_anglo	Glendale	85303	4	1137
Brick	2019-10-10	1	2019-10-10	1	54	female	married	hispanic_latino	Phoenix	85033	5	616
Brick	2019-10-10	1	2019-10-10	1	60	male	single	hispanic_latino	Glendale	85301	1	0
Brick	2019-10-10	1	2019-10-10	1	50	male	married	hispanic_latino	Glendale	85301	7	1800
Brick	2019-10-10	1	2019-10-10	1	30	male	single	black	Glendale	85301	4	2000
Brick	2019-10-10	1	2019-10-10	1	55	female	married	black	Glendale	85304	3	1064
Brick	2019-10-10	1	2019-10-10	1	31	female	single	hispanic_latino	Phoenix	85033	4	2000
Brick	2019-10-10	1	2019-10-10	1	67	female	widowed	hispanic_latino	Glendale	85301	3	1000
Brick	2019-10-10	1	2019-10-10	1	39	female	single	hispanic_latino	Phoenix	85031	3	2750
Brick	2019-10-10	1	2019-10-10	1	87	female	widowed	hispanic_latino	Glendale	85301	2	1400
Brick	2019-10-10	1	2019-10-10	1	65	male	single	hispanic_latino	Phoenix	85339	1	0
Brick	2019-10-10	1	2018-07-09	1	66	male	married	hispanic_latino	Phoenix	85033	1	900
Brick	2019-10-10	1	2018-07-09	1	66	male	married	hispanic_latino	Phoenix	85033	1	900
Brick	2019-10-10	1	2019-10-10	1	37	male	married	white_anglo	Glendale	85301	5	3200
Brick	2019-10-10	1	2019-10-10	1	78	female	widowed	white_anglo	Phoenix	85033	1	1440
Brick	2019-10-10	1	2019-09-29	1	52	male	undisclosed	hispanic_latino	Phoenix	85339	5	0
Brick	2019-10-10	1	2019-10-10	1	39	male	single	white_anglo	Glendale	85301	1	0
Brick	2019-10-10	1	2019-10-10	1	43	female	married	hispanic_latino	Phoenix	85015	8	0
Brick	2019-10-10	1	2019-10-10	1	60	female	divorced	hispanic_latino	Peoria	85345	6	1014
Brick	2019-10-10	1	2019-10-10	1	62	male	single	white_anglo	Phoenix	85051	2	1200
Brick	2019-10-10	1	2019-10-10	1	43	female	single	white_anglo	Glendale	85301	1	630
Brick	2019-10-10	1	2019-10-10	1	54	female	married	hispanic_latino	Phoenix	85029	4	1100
Brick	2019-10-10	1	2019-10-10	1	50	female	married	white_anglo	Glendale	85303	5	3000
Brick	2019-10-10	1	2019-10-10	1	51	female	married	hispanic_latino	Phoenix	85035	1	1
Brick	2019-10-10	1	2019-10-10	1	27	female	single	hispanic_latino	Phoenix	85031	1	1000
Brick	2019-10-10	1	2019-10-10	1	52	male	single	hispanic_latino	Mesa	85203	1	0
Brick	2019-10-10	1	2019-08-13	1	73	female	married	hispanic_latino	Glendale	85303	2	0
Brick	2019-10-10	1	2019-10-10	1	38	female	single	hispanic_latino	Glendale	85303	1	0
Brick	2019-10-10	1	2019-10-10	1	42	male	single	hispanic_latino	Glendale	85301	1	0
Brick	2019-10-10	1	2019-10-10	1	47	female	divorced	white_anglo	Glendale	85301	4	0
Brick	2019-10-11	1	2019-10-11	1	51	female	married	white_anglo	Glendale	85301	2	1021
Brick	2019-10-11	1	2018-08-22	1	87	male	single	white_anglo	Phoenix	85033	1	1300
Brick	2019-10-11	1	2018-08-22	1	87	male	single	white_anglo	Phoenix	85033	1	1300
Brick	2019-10-11	1	2019-10-11	1	54	male	married	hispanic_latino	Phoenix	85033	5	0
Brick	2019-10-11	1	2019-10-11	1	24	female	single	white_anglo	Glendale	85301	3	2000
Brick	2019-10-11	1	2018-10-10	1	64	female	married	hispanic_latino	Glendale	85301	5	1650
Brick	2019-10-11	1	2019-10-11	1	52	female	single	black	Glendale	85302	3	0
Brick	2019-10-11	1	2019-10-11	1	59	male	single	black	Glendale	85301	1	1200
Brick	2019-10-11	1	2019-10-11	1	42	female	married	hispanic_latino	Glendale	85301	6	0
Brick	2019-10-11	1	2019-10-11	1	60	male	single	white_anglo	Glendale	85301	1	1202
Brick	2019-10-11	1	2019-10-11	1	57	female	married	Middle-Eastern / North-African	Glendale	85301	4	0
Brick	2019-10-11	1	2018-12-11	1	62	female	single	black	Phoenix	85033	1	560
Brick	2019-10-11	1	2018-10-11	1	61	female	undisclosed	hispanic_latino	Phoenix	85034	1	800
Brick	2019-10-11	1	2018-10-11	1	61	female	undisclosed	hispanic_latino	Phoenix	85034	1	800
Brick	2019-10-11	1	2019-10-02	1	45	female	single	asian	Glendale	85301	2	0
Brick	2019-10-11	1	2019-10-11	1	48	female	married	Middle-Eastern / North-African	Glendale	85301	5	0
Brick	2019-10-11	1	2019-10-11	1	36	female	married	hispanic_latino	Phoenix	85035	5	1200
Brick	2019-10-11	1	2018-11-05	1	66	female	married	hispanic_latino	Phoenix	85031	1	1120
Brick	2019-10-11	1	2018-11-05	1	66	female	married	hispanic_latino	Phoenix	85031	1	1120
Brick	2019-10-11	1	2019-10-11	1	59	female	widowed	white_anglo	Glendale	85301	1	750
Brick	2019-10-11	1	2019-10-11	1	49	female	single	white_anglo	Glendale	85301	1	730
Brick	2019-10-11	1	2019-10-11	1	55	female	single	hispanic_latino	Phoenix	85029	5	0
Brick	2019-10-11	1	2019-10-11	1	36	male	single	white_anglo	Glendale	85303	1	0
Brick	2019-10-11	1	2019-10-11	1	36	female	single	white_anglo	Peoria	85345	6	2400
Brick	2019-10-11	1	2019-10-11	1	23	female	single	white_anglo	Phoenix	85051	2	0
Brick	2019-10-11	1	2019-10-11	1	69	male	married	hispanic_latino	Phoenix	85031	1	0
Brick	2019-10-11	1	2019-10-11	1	45	female	single	black	Peoria	85345	3	0
Brick	2019-10-11	1	2019-10-11	1	62	female	married	white_anglo	Phoenix	85051	2	1300
Brick	2019-10-11	1	2019-10-11	1	59	female	married	asian	Phoenix	85083	9	1146
Brick	2019-10-11	1	2019-10-11	1	20	male	single	hispanic_latino	Glendale	85302	1	1000
Brick	2019-10-11	1	2018-07-17	1	71	female	divorced	american_indian	Phoenix	85051	1	800
Brick	2019-10-11	1	2018-07-17	1	71	female	divorced	american_indian	Phoenix	85051	1	800
Brick	2019-10-11	1	2019-10-11	1	62	male	separated	white_anglo	Phoenix	85033	1	1300
Brick	2019-10-11	1	2018-08-01	1	77	male	divorced	white_anglo	Peoria	85381	1	1100
Brick	2019-10-11	1	2018-08-01	1	77	male	divorced	white_anglo	Peoria	85381	1	1100
Brick	2019-10-11	1	2019-10-04	1	53	male	single	hispanic_latino	Glendale	85301	2	0
Brick	2019-10-11	1	2019-10-11	1	52	female	single	white_anglo	Peoria	85345	1	600
Brick	2019-10-11	1	2019-10-11	1	32	female	married	hispanic_latino	Glendale	85302	6	1474
Brick	2019-10-11	1	2019-10-11	1	55	male	single	hispanic_latino	Phoenix	85031	1	0
Brick	2019-10-11	1	2019-10-11	1	54	female	single	white_anglo	Glendale	85301	1	0
Brick	2019-10-11	1	2019-10-11	1	40	female	single	black	Glendale	85301	3	600
Brick	2019-10-11	1	2019-10-11	1	50	female	single	white_anglo	Phoenix	85015	5	3800
Brick	2019-10-11	1	2019-10-11	1	42	male	single	hispanic_latino	Phoenix	85033	4	400
Brick	2019-10-11	1	2019-10-11	1	34	male	married	hispanic_latino	Phoenix	85033	4	3380
Brick	2019-10-11	1	2019-10-11	1	76	female	single	white_anglo	Phoenix	85031	2	500
Brick	2019-10-11	1	2019-10-11	1	33	male	married	white_anglo	Glendale	85301	3	1000
Brick	2019-10-11	1	2018-09-19	1	64	female	separated	hispanic_latino	Glendale	85305	1	730
Brick	2019-10-11	1	2018-09-19	1	64	female	separated	hispanic_latino	Glendale	85305	1	730
Brick	2019-10-11	1	2019-10-11	1	51	female	single	hispanic_latino	Glendale	85301	5	0
Brick	2019-10-11	1	2019-10-11	1	32	male	single	white_anglo	Glendale	85303	3	0
Brick	2019-10-11	1	2019-10-11	1	54	female	single	white_anglo	Phoenix	85308	3	3000
Brick	2019-10-11	1	2019-10-11	1	21	female	single	white_anglo	Glendale	85302	4	2513.33
Brick	2019-10-11	1	2019-10-11	1	57	female	single	white_anglo		#NULL!	1	0
Brick	2019-10-11	1	2019-10-11	1	53	male	single	hispanic_latino	Phoenix	85301	1	0
Brick	2019-10-11	1	2019-10-11	1	47	female	single	hispanic_latino	Glendale	85302	5	1200
Brick	2019-10-11	1	2019-10-11	1	81	male	married	hispanic_latino	Phoenix	85031	1	1000
Brick	2019-10-11	1	2019-10-11	1	46	female	married	hispanic_latino	Phoenix	85017	8	0
Brick	2019-10-11	1	2019-10-11	1	49	female	married	hispanic_latino	Phoenix	85019	4	1312
Brick	2019-10-11	1	2018-08-08	1	68	female	divorced	white_anglo	Glendale	85301	1	0
Brick	2019-10-11	1	2019-10-11	1	52	female	married	hispanic_latino	Glendale	85301	6	0
Brick	2019-10-11	1	2018-08-08	1	68	female	divorced	white_anglo	Glendale	85301	1	0
Brick	2019-10-11	1	2019-10-11	1	38	female	single	white_anglo	Glendale	85301	4	900
Brick	2019-10-11	1	2019-10-07	1	34	male	single	hispanic_latino	Glendale	85301	1	0
Brick	2019-10-11	1	2019-10-11	1	41	female	married	hispanic_latino	Glendale	85301	1	0
Brick	2019-10-11	1	2018-08-16	1	63	male	divorced	hispanic_latino	Phoenix	85051	1	0
Brick	2019-10-11	1	2019-10-11	1	73	female	single	hispanic_latino	Glendale	85305	1	0
Brick	2019-10-11	1	2019-10-11	1	41	female	single	hispanic_latino	Phoenix	85033	1	1000
Brick	2019-10-11	1	2019-10-11	1	48	female	married	hispanic_latino	Phoenix	85037	4	0
Brick	2019-10-11	1	2019-08-07	1	62	male	single	white_anglo	Phoenix	85051	1	0
Brick	2019-10-11	1	2019-10-11	1	56	female	divorced	white_anglo	Buckeye	85396	2	0
Brick	2019-10-11	1	2019-10-11	1	61	female	single	white_anglo	Glendale	85301	1	1000
Brick	2019-10-11	1	2019-10-11	1	56	female	single	black	Glendale	85301	1	771
Brick	2019-10-11	1	2019-10-11	1	68	female	single	hispanic_latino	Phoenix	85031	1	0
Brick	2019-10-11	1	2019-10-11	1	51	female	widowed	white_anglo	Glendale	85301	2	2000
Brick	2019-10-11	1	2019-10-11	1	63	female	widowed	white_anglo	Phoenix	85031	4	1000
Brick	2019-10-11	1	2019-10-11	1	54	female	married	hispanic_latino	Phoenix	85013	1	900
Brick	2019-10-11	1	2019-10-11	1	21	female	single	white_anglo	Phoenix	85033	5	2000
Brick	2019-10-11	1	2019-10-11	1	54	male	single	hispanic_latino	Phoenix	85051	1	0
Brick	2019-10-11	1	2019-10-11	1	57	male	single	hispanic_latino	Phoenix	85029	5	1012
Brick	2019-10-11	1	2019-10-11	1	45	male	single	white_anglo	Phoenix	85304	1	2100
Brick	2019-10-11	1	2019-10-11	1	64	female	single	white_anglo	Glendale	85301	2	0
Brick	2019-10-11	1	2019-10-11	1	59	male	married	hispanic_latino	Phoenix	85051	1	0
Brick	2019-10-11	1	2019-10-11	1	45	female	married	Middle-Eastern / North-African	Glendale	85301	1	0
Brick	2019-10-11	1	2019-10-11	1	40	female	married	Middle-Eastern / North-African	Glendale	85301	1	0
Brick	2019-10-11	1	2019-10-11	1	62	female	married	Middle-Eastern / North-African	Glendale	85301	1	700
Brick	2019-10-11	1	2019-10-11	1	51	male	single	black	Glendale	85301	1	1100
Brick	2019-10-11	1	2018-06-29	1	70	female	divorced	white_anglo	Phoenix	85051	5	500
Brick	2019-10-11	1	2019-10-11	1	33	female	single	hispanic_latino	Glendale	85301	1	0
Brick	2019-10-11	1	2019-10-11	1	35	female	single	Middle-Eastern / North-African	Peoria	85345	1	0
Brick	2019-10-11	1	2019-10-11	1	53	female	married	hispanic_latino	Phoenix	85353	1	0
Brick	2019-10-11	1	2019-10-08	1	51	female	single	hispanic_latino	Phoenix	85019	1	0
Brick	2019-10-11	1	2019-10-11	1	30	female	married	hispanic_latino	Phoenix	85014	1	1200
Brick	2019-10-11	1	2019-10-11	1	65	male	married	white_anglo	Phoenix	85307	1	0
Brick	2019-10-11	1	2019-10-02	1	55	female	separated	hispanic_latino	Glendale	85301	4	0
Brick	2019-10-11	1	2019-10-11	1	42	female	single	hispanic_latino	Glendale	85301	1	0
Brick	2019-10-11	1	2019-07-22	1	60	female	single	hispanic_latino	Glendale	85301	1	0
Brick	2019-10-11	1	2019-10-11	1	56	male	single	hispanic_latino	Glendale	85303	3	1368
Brick	2019-10-11	1	2018-09-05	1	68	female	married	white_anglo	Glendale	85303	3	368
Brick	2019-10-11	1	2019-10-11	1	62	male	married	hispanic_latino	Glendale	85303	1	300
Brick	2019-10-11	1	2019-10-11	1	20	female	married	asian	Glendale	85302	1	1600
Brick	2019-10-11	1	2019-10-11	1	27	female	married	asian	Glendale	85302	1	0
Brick	2019-10-11	1	2019-10-11	1	58	male	married	hispanic_latino	Phoenix	85031	1	0
Brick	2019-10-11	1	2019-10-11	1	35	female	single	Middle-Eastern / North-African	Phoenix	85301	1	0
Brick	2019-10-11	1	2019-10-11	1	40	female	single	hispanic_latino	Glendale	85301	1	0
Brick	2019-10-11	1	2019-10-11	1	42	female	single	black	Glendale	85303	1	1200
Brick	2019-10-11	1	2019-10-11	1	25	female	single	black	Glendale	85303	1	1000
Brick	2019-10-11	1	2019-10-11	1	55	female	single	white_anglo	Phoenix	85015	1	0
Brick	2019-10-11	1	2019-10-11	1	60	female	divorced	white_anglo	Glendale	85301	2	1300
Brick	2019-10-14	1	2018-07-17	1	66	male	divorced	hispanic_latino	Glendale	85301	2	1816
Brick	2019-10-14	1	2018-07-17	1	66	male	divorced	hispanic_latino	Glendale	85301	2	1816
Brick	2019-10-14	1	2019-10-14	1	51	male	married	white_anglo	Peoria	85345	4	1625
Brick	2019-10-14	1	2019-10-14	1	72	female	widowed	hispanic_latino	Glendale	85301	4	700
Brick	2019-10-14	1	2019-10-14	1	46	male	undisclosed	Middle-Eastern / North-African	Phoenix	85019	1	0
Brick	2019-10-14	1	2019-10-14	1	54	female	married	hispanic_latino	Phoenix	85009	6	1600
Brick	2019-10-14	1	2019-10-14	1	60	female	widowed	hispanic_latino	Phoenix	85033	4	730
Brick	2019-10-14	1	2018-08-01	1	68	female	undisclosed	white_anglo	Phoenix	85301	1	0
Brick	2019-10-14	1	2019-09-05	1	68	female	divorced	white_anglo	Glendale	85302	1	0
Brick	2019-10-14	1	2018-08-02	1	69	female	divorced	hispanic_latino	Phoenix	85033	1	732
Brick	2019-10-14	1	2018-08-02	1	69	female	divorced	hispanic_latino	Phoenix	85033	1	732
Brick	2019-10-14	1	2019-10-14	1	65	male	married	hispanic_latino	Glendale	85301	3	400
Brick	2019-10-14	1	2019-10-14	1	56	female	married	hispanic_latino	Phoenix	85033	7	4000
Brick	2019-10-14	1	2019-10-14	1	65	male	married	hispanic_latino	Glendale	85301	3	1000
Brick	2019-10-14	1	2019-10-14	1	52	male	married	Middle-Eastern / North-African	Phoenix	85051	1	0
Brick	2019-10-14	1	2019-10-14	1	55	female	separated	hispanic_latino	Phoenix	85033	6	2000
Brick	2019-10-14	1	2019-10-14	1	66	male	single	hispanic_latino	Phoenix	85302	1	771
Brick	2019-10-14	1	2019-10-14	1	59	male	single	white_anglo	Phoenix	85031	1	1250
Brick	2019-10-14	1	2019-10-14	1	77	male	married	hispanic_latino	Glendale	85301	1	0
Brick	2019-10-14	1	2019-10-14	1	42	female	married	black	Glendale	85301	3	2800
Brick	2019-10-14	1	2019-10-14	1	55	female	single	hispanic_latino	Glendale	85301	1	1400
Brick	2019-10-14	1	2019-10-14	1	24	female	single	black	Surprise	85379	3	0
Brick	2019-10-14	1	2019-10-14	1	21	female	single	black	Surprise	85379	5	1200
Brick	2019-10-14	1	2019-10-14	1	48	female	married	hispanic_latino	Phoenix	85033	4	900
Brick	2019-10-14	1	2019-10-14	1	57	male	married	Middle-Eastern / North-African	Glendale	85301	5	975
Brick	2019-10-14	1	2019-10-14	1	43	female	married	hispanic_latino	Phoenix	85017	6	0
Brick	2019-10-14	1	2019-10-14	1	26	female	married	hispanic_latino	Glendale	85301	5	2000
Brick	2019-10-14	1	2018-11-08	1	61	female	single	hispanic_latino	Glendale	85308	1	0.01
Brick	2019-10-14	1	2018-11-08	1	61	female	single	hispanic_latino	Glendale	85308	1	0.01
Brick	2019-10-14	1	2019-10-14	1	48	male	married	white_anglo	Phoenix	85033	2	0
Brick	2019-10-14	1	2019-10-14	1	28	female	single	hispanic_latino	Phoenix	85019	5	700
Brick	2019-10-14	1	2019-10-01	1	22	female		black	Glendale	85301	3	1000
Brick	2019-10-14	1	2019-10-14	1	68	female	married	not_applicable	Phoenix	85033	1	0
Brick	2019-10-14	1	2019-10-14	1	35	female	married	hispanic_latino	Phoenix	85033	7	1500
Brick	2019-10-14	1	2019-10-14	1	33	female	married	hispanic_latino	Phoenix	85035	6	2000
Brick	2019-10-14	1	2019-10-14	1	41	female	divorced	hispanic_latino,american_indian	Phoenix	85051	7	798
Brick	2019-10-14	1	2019-10-14	1	52	male	single	black	Glendale	85301	3	1900
Brick	2019-10-14	1	2019-10-14	1	40	female	married	hispanic_latino	Glendale	85303	4	1800
Brick	2019-10-14	1	2019-10-14	1	53	female	divorced	white_anglo	Phoenix	85031	3	2000
Brick	2019-10-14	1	2019-10-14	1	49	female	married	hispanic_latino	Phoenix	85033	6	1061
Brick	2019-10-14	1	2019-10-14	1	56	male	divorced	hispanic_latino	Phoenix	85031	1	1250
Brick	2019-10-14	1	2019-10-14	1	49	female	married	Middle-Eastern / North-African	Glendale	85301	4	0
Brick	2019-10-14	1	2019-10-14	1	33	female	single	black	Glendale	85301	1	722
Brick	2019-10-14	1	2019-10-14	1	25	female	single	black	Glendale	85301	4	1600
Brick	2019-10-14	1	2019-09-10	1	62	female	married	white_anglo	Phoenix	58305	3	700
Brick	2019-10-14	1	2019-10-14	1	58	female	divorced	hispanic_latino	Glendale	85301	5	0
Brick	2019-10-14	1	2019-10-14	1	33	female	single	hispanic_latino	Glendale	85301	5	1500
Brick	2019-10-14	1	2019-10-14	1	52	female	married	hispanic_latino	Phoenix	85033	3	0
Brick	2019-10-14	1	2019-10-14	1	51	female	single	hispanic_latino	Glendale	85301	3	0
Brick	2019-10-14	1	2019-10-14	1	48	female	single	not_applicable	Phoenix	85033	2	0
Brick	2019-10-14	1	2018-11-12	1	66	male	single	white_anglo	Phoenix	85051	1	1201
Brick	2019-10-14	1	2018-11-12	1	66	male	single	white_anglo	Phoenix	85051	1	1201
Brick	2019-10-14	1	2019-10-14	1	30	female	married	hispanic_latino	Glendale	85301	5	1500
Brick	2019-10-14	1	2019-10-14	1	25	female	married	hispanic_latino	Glendale	85301	4	0
Brick	2019-10-14	1	2019-10-14	1	35	female	single	hispanic_latino	Glendale	85302	6	1000
Brick	2019-10-14	1	2019-10-07	1	38	female	married	hispanic_latino	Glendale	85301	5	0
Brick	2019-10-14	1	2019-10-14	1	45	female	single	hispanic_latino	Glendale	85301	6	0
Brick	2019-10-14	1	2019-10-14	1	54	female	married	hispanic_latino	Glendale	85301	2	1000
Brick	2019-10-14	1	2019-10-14	1	33	female	married	hispanic_latino	Glendale	85301	5	0
Brick	2019-10-14	1	2019-10-14	1	43	male	single	white_anglo	Glendale	85301	6	0
Brick	2019-10-14	1	2019-10-14	1	65	female	widowed	hispanic_latino	Glendale	85303	5	600
Brick	2019-10-14	1	2019-10-14	1	33	female	single	hispanic_latino	Glendale	85303	5	3200
Brick	2019-10-14	1	2019-10-14	1	35	female	separated	hispanic_latino	Glendale	85301	3	1300
Brick	2019-10-14	1	2019-10-14	1	60	male	single	hispanic_latino	Glendale	85303	1	0
Brick	2019-10-14	1	2018-06-19	1	73	male	married	white_anglo	Phoenix	85302	1	930
Brick	2019-10-14	1	2019-10-14	1	40	female	married	Middle-Eastern / North-African	Glendale	85301	1	0
Brick	2019-10-14	1	2018-06-19	1	73	male	married	white_anglo	Phoenix	85302	1	930
Brick	2019-10-14	1	2019-10-14	1	48	male	divorced	Middle-Eastern / North-African	Glendale	85301	3	1
Brick	2019-10-14	1	2019-09-25	1	29	male	single	hispanic_latino		#NULL!	1	0
Brick	2019-10-14	1	2019-09-25	1	48	female	married	hispanic_latino	Glendale	85303	5	0
Brick	2019-10-14	1	2019-09-03	1	28	female	married	hispanic_latino	Glendale	85301	4	0
Brick	2019-10-14	1	2019-10-14	1	71	male	single	hispanic_latino	Phoenix	85033	5	1200
Brick	2019-10-14	1	2019-10-14	1	30	female	single	hispanic_latino	Glendale	85303	3	2000
Brick	2019-10-14	1	2019-10-14	1	56	male	separated	hispanic_latino	Phoenix	85029	2	800
Brick	2019-10-14	1	2019-10-14	1	60	female	married	hispanic_latino	Phoenix	85019	4	2000
Brick	2019-10-14	1	2018-09-17	1	74	female	married	hispanic_latino	Glendale	85301	1	0.01
Brick	2019-10-14	1	2019-10-14	1	41	female	single	hispanic_latino	Phoenix	85031	5	1600
Brick	2019-10-14	1	2019-10-14	1	54	female	single	hispanic_latino	Glendale	85306	9	0
Brick	2019-10-14	1	2019-10-14	1	39	female	divorced	black	Glendale	85305	3	2200
Brick	2019-10-14	1	2019-10-14	1	58	female	single	white_anglo	Peoria	85345	7	102
Brick	2019-10-14	1	2013-04-26	1	74	female	married	hispanic_latino	Glendale	85301	1	563
Brick	2019-10-14	1	2013-04-26	1	74	female	married	hispanic_latino	Glendale	85301	1	563
Brick	2019-10-14	1	2019-10-07	1	48	female	single	asian	Glendale	85303	3	0
Brick	2019-10-14	1	2019-10-14	1	50	male	married	hispanic_latino	Glendale	85301	3	1200
Brick	2019-10-14	1	2019-10-14	1	49	female	single	not_applicable	Glendale	85301	5	0
Brick	2019-10-14	1	2019-10-14	1	35	female	married	white_anglo	Glendale	85303	3	4200
Brick	2019-10-14	1	2019-10-14	1	48	male	married	hispanic_latino	Phoenix	85033	5	800
Brick	2019-10-14	1	2019-10-14	1	47	male	married	hispanic_latino	Phoenix	85033	8	2000
Brick	2019-10-14	1	2019-10-14	1	40	female	married	black,hispanic_latino	Glendale	85303	6	800
Brick	2019-10-14	1	2019-10-14	1	24	male	single	hispanic_latino	Glendale	85301	3	5000
Brick	2019-10-14	1	2019-10-14	1	47	female	single	hispanic_latino	Phoenix	85033	5	1400
Brick	2019-10-14	1	2019-10-14	1	57	female	married	white_anglo	Phoenix	85033	6	1200
Brick	2019-10-14	1	2019-10-14	1	50	female	single	black	Glendale	85301	4	0
Brick	2019-10-14	1	2019-09-24	1	46	male	married	Middle-Eastern / North-African	Glendale	85301	5	0
Brick	2019-10-14	1	2019-10-14	1	52	female	married	hispanic_latino	Phoenix	85016	4	1201
Brick	2019-10-14	1	2019-10-14	1	77	female	single	hispanic_latino	Phoenix	85033	1	2100
Brick	2019-10-14	1	2019-10-14	1	45	female	single	white_anglo	Glendale	85302	3	1700
Brick	2019-10-14	1	2019-10-14	1	80	female	widowed	black	Glendale	85301	1	1000
Brick	2019-10-14	1	2019-10-14	1	50	male	divorced	white_anglo	Glendale	85301	1	1200
Brick	2019-10-14	1	2019-10-14	1	29	female	single	hispanic_latino	Phoenix	85013	1	0
Brick	2019-10-14	1	2019-10-14	1	36	female	married	hispanic_latino	Glendale	85301	6	1500
Brick	2019-10-14	1	2019-01-14	1	63	male	divorced	black	Phoenix	85033	1	1000
Brick	2019-10-14	1	2019-10-14	1	26	male	single	hispanic_latino	Glendale	85303	1	0
Brick	2019-10-14	1	2019-10-14	1	44	female	single	hispanic_latino	Glendale	85301	5	1300
Brick	2019-10-14	1	2019-10-14	1	53	female	married	hispanic_latino	Glendale	85301	6	720
Brick	2019-10-14	1	2019-10-14	1	64	male	married	white_anglo	Glendale	85301	6	1800
Brick	2019-10-14	1	2019-10-14	1	19	female	married	hispanic_latino	Glendale	85301	3	0
Brick	2019-10-14	1	2019-10-14	1	43	male	married	hispanic_latino	Phoenix	85033	6	1800
Brick	2019-10-14	1	2019-10-14	1	46	female	single	hispanic_latino	Phoenix	85033	15	0
Brick	2019-10-14	1	2019-10-14	1	65	female	divorced	white_anglo	Phoenix	85051	6	929
Brick	2019-10-14	1	2019-10-14	1	48	female	married	Middle-Eastern / North-African	Glendale	85301	3	600
Brick	2019-10-15	1	2018-06-07	1	65	female	widowed	white_anglo	Peoria	85382	1	0
Brick	2019-10-15	1	2019-10-15	1	51	male	separated	black	Glendale	85301	1	700
Brick	2019-10-15	1	2018-09-19	1	86	male	widowed	hispanic_latino	Glendale	85301	2	1313
Brick	2019-10-15	1	2018-09-19	1	86	male	widowed	hispanic_latino	Glendale	85301	2	1313
Brick	2019-10-15	1	2018-06-18	1	87	male	married	hispanic_latino	Phoenix	85031	1	1300
Brick	2019-10-15	1	2018-08-02	1	71	male	married	hispanic_latino	Glendale	85302	1	1000
Brick	2019-10-15	1	2018-06-18	1	87	male	married	hispanic_latino	Phoenix	85031	1	1300
Brick	2019-10-15	1	2019-10-15	1	90	male	widowed	white_anglo	Peoria	85345	1	750
Brick	2019-10-15	1	2019-10-15	1	73	male	divorced	black	Phoenix	85029	3	1900
Brick	2019-10-15	1	2019-10-15	1	69	female	single	black	Glendale	85302	2	900
Brick	2019-10-15	1	2018-09-11	1	70	female	married	white_anglo	Glendale	85301	1	810
Brick	2019-10-15	1	2018-09-11	1	70	female	married	white_anglo	Glendale	85301	1	810
Brick	2019-10-15	1	2018-09-11	1	96	female	married	white_anglo	Glendale	85301	2	1200
Brick	2019-10-15	1	2018-09-11	1	96	female	married	white_anglo	Glendale	85301	2	1200
Brick	2019-10-15	1	2019-10-15	1	55	female	single	other	Glendale	85302	1	1600
Brick	2019-10-15	1	2019-08-07	1	77	male	divorced	black	Phoenix	85051	1	0
Brick	2019-10-15	1	2018-11-02	1	61	male	single	black	Phoenix	85051	1	0
Brick	2019-10-15	1	2018-10-23	1	67	female	married	hispanic_latino	Glendale	85301	1	895
Brick	2019-10-15	1	2018-10-23	1	67	female	married	hispanic_latino	Glendale	85301	1	895
Brick	2019-10-15	1	2019-10-15	1	58	female	single	black	Glendale	85303	5	650
Brick	2019-10-15	1	2019-10-15	1	74	female	widowed	black	Phoenix	85051	1	2050
Brick	2019-10-15	1	2019-10-07	1	46	female	single	hispanic_latino	Glendale	85301	3	0
Brick	2019-10-15	1	2018-09-20	1	65	male	married	hispanic_latino	Peoria	85345	1	1000
Brick	2019-10-15	1	2018-09-20	1	65	male	married	hispanic_latino	Peoria	85345	1	1000
Brick	2019-10-15	1	2019-10-15	1	67	male	single	white_anglo	Glendale	85302	1	990
Brick	2019-10-15	1	2019-10-15	1	28	female	married	Middle-Eastern / North-African	Phoenix	85022	1	1000
Brick	2019-10-15	1	2019-10-15	1	50	female	divorced	hispanic_latino	Glendale	85301	3	0
Brick	2019-10-15	1	2019-10-15	1	50	male	married	white_anglo	Phoenix	85304	3	1600
Brick	2019-10-15	1	2019-10-15	1	52	female	single	hispanic_latino	Phoenix	85031	6	1200
Brick	2019-10-15	1	2019-09-12	1	82	male	married	hispanic_latino	Phoenix	85031	6	0
Brick	2019-10-15	1	2019-10-15	1	58	male	divorced	white_anglo	Phoenix	85033	2	3000
Brick	2019-10-15	1	2018-07-09	1	69	male	married	white_anglo	Glendale	85301	1	1035
Brick	2019-10-15	1	2019-10-15	1	50	female	single	black	Glendale	85301	3	0
Brick	2019-10-15	1	2019-10-15	1	33	female	separated	white_anglo	Glendale	85301	9	3500
Brick	2019-10-15	1	2019-10-15	1	25	female	single	white_anglo	Glendale	85301	5	0
Brick	2019-10-15	1	2018-10-10	1	79	female	widowed	hispanic_latino	Phoenix	85031	1	1200
Brick	2019-10-15	1	2019-10-15	1	55	female	single	black	Phoenix	85031	5	1800
Brick	2019-10-15	1	2018-10-10	1	79	female	widowed	hispanic_latino	Phoenix	85031	5	1200
Brick	2019-10-15	1	2019-10-15	1	61	female	single	other	Phoenix	85031	7	2000
Brick	2019-10-15	1	2019-10-15	1	47	female	single	white_anglo	Phoenix	85051	1	0
Brick	2019-10-15	1	2019-10-15	1	53	female	divorced	white_anglo	Glendale	85301	3	0
Brick	2019-10-15	1	2018-07-03	1	78	female	married	hispanic_latino	Phoenix	85033	1	565
Brick	2019-10-15	1	2018-07-03	1	78	female	married	hispanic_latino	Phoenix	85033	1	565
Brick	2019-10-15	1	2019-10-15	1	20	female	single	hispanic_latino	Glendale	85301	3	3900
Brick	2019-10-15	1	2019-10-15	1	50	male	married	hispanic_latino	Phoenix	85015	4	1200
Brick	2019-10-15	1	2019-10-15	1	46	female	married	hispanic_latino	Glendale	85301	5	0
Brick	2019-10-15	1	2019-10-15	1	77	female	married	white_anglo	Glendale	85301	2	1850
Brick	2019-10-15	1	2019-10-15	1	32	female	married	hispanic_latino	Glendale	85303	7	0
Brick	2019-10-15	1	2018-08-15	1	78	female	single	hispanic_latino	Glendale	85305	1	1302
Brick	2019-10-15	1	2019-10-15	1	47	female	married	hispanic_latino	Phoenix	85031	8	0
Brick	2019-10-15	1	2019-10-15	1	42	female	single	hispanic_latino	Phoenix	85033	1	0
Brick	2019-10-15	1	2018-08-15	1	78	female	single	hispanic_latino	Glendale	85305	1	1302
Brick	2019-10-15	1	2019-10-02	1	71	female	married	white_anglo	Glendale	85306	3	2000
Brick	2019-10-15	1	2019-10-15	1	43	female	single	hispanic_latino	Phoenix	85031	3	900
Brick	2019-10-15	1	2019-03-07	1	67	male	divorced	white_anglo	Glendale	85301	1	0
Brick	2019-10-15	1	2019-10-15	1	54	female	undisclosed	hispanic_latino	Phoenix	85017	7	0
Brick	2019-10-15	1	2019-10-15	1	53	male	single	white_anglo	Phoenix	85019	1	743
Brick	2019-10-15	1	2019-10-15	1	47	female	married	hispanic_latino	Phoenix	85009	7	1000
Brick	2019-10-15	1	2019-10-15	1	39	male	single	hispanic_latino	Glendale	85303	1	0
Brick	2019-10-15	1	2019-10-15	1	41	female	undisclosed	hispanic_latino	Glendale	85306	7	0
Brick	2019-10-15	1	2019-10-15	1	52	female	separated	black	Glendale	85303	6	3600
Brick	2019-10-15	1	2019-10-15	1	46	female	married	Middle-Eastern / North-African	Peoria	85345	7	0
Brick	2019-10-15	1	2018-08-14	1	75	female	widowed	white_anglo,american_indian	Glendale	85301	1	900
Brick	2019-10-15	1	2019-10-15	1	26	female	single	white_anglo	Glendale	85301	3	0
Brick	2019-10-15	1	2018-08-14	1	75	female	widowed	white_anglo,american_indian	Glendale	85301	1	900
Brick	2019-10-15	1	2019-10-01	1	76	male	married	hispanic_latino	Peoria	85345	5	1450
Brick	2019-10-15	1	2019-10-15	1	55	female	divorced	Middle-Eastern / North-African	Glendale	85301	2	0
Brick	2019-10-15	1	2019-10-15	1	54	female	married	hispanic_latino		#NULL!	1	0
Brick	2019-10-15	1	2018-08-02	1	63	male	undisclosed	hispanic_latino	Glendale	85301	1	867
Brick	2019-10-15	1	2018-08-02	1	63	male	undisclosed	hispanic_latino	Glendale	85301	1	867
Brick	2019-10-15	1	2019-10-15	1	47	female	undisclosed	hispanic_latino	Glendale	85301	6	0
Brick	2019-10-15	1	2019-10-15	1	57	female	single	hispanic_latino	Phoenix	85053	4	2000
Brick	2019-10-15	1	2019-10-15	1	35	female	married	hispanic_latino	Phoenix	85031	6	1500
Brick	2019-10-15	1	2019-10-15	1	34	female	married	Middle-Eastern / North-African	Phoenix	85019	1	0
Brick	2019-10-15	1	2019-10-15	1	46	female	single	hispanic_latino	Phoenix	85033	1	0
Brick	2019-10-15	1	2019-10-15	1	72	male	single	hispanic_latino	Glendale	85301	1	0
Brick	2019-10-15	1	2019-10-15	1	38	female	single	white_anglo	Glendale	85301	5	1000
Brick	2019-10-15	1	2019-10-15	1	25	female	married	hispanic_latino	Phoenix	85037	6	900
Brick	2019-10-15	1	2019-10-15	1	26	female	married	hispanic_latino	Glendale	85303	4	0
Brick	2019-10-15	1	2019-10-15	1	42	female	married	hispanic_latino	Glendale	85301	8	2000
Brick	2019-10-15	1	2019-10-15	1	61	female	single	hispanic_latino	Phoenix	85035	4	0
Brick	2019-10-15	1	2019-10-15	1	44	female	married	asian	Phoenix	85051	1	0
Brick	2019-10-15	1	2019-10-08	1	33	female	married	asian	Glendale	85302	1	0
Brick	2019-10-15	1	2019-10-15	1	58	female	married	hispanic_latino	Phoenix	85033	1	0
Brick	2019-10-15	1	2019-10-15	1	38	female	married	hispanic_latino	Glendale	85301	8	2400
Brick	2019-10-15	1	2019-10-15	1	53	female	married	hispanic_latino	Phoenix	85051	6	0
Brick	2019-10-15	1	2019-10-15	1	45	female	single	black	Glendale	85301	1	750
Brick	2019-10-15	1	2019-10-15	1	55	female	divorced	hispanic_latino	Glendale	85303	6	1800
Brick	2019-10-15	1	2019-10-15	1	58	male	single	hispanic_latino	Glendale	85301	9	0
Brick	2019-10-15	1	2019-10-15	1	32	male	married	Middle-Eastern / North-African	Glendale	85301	5	3500
Brick	2019-10-15	1	2019-10-15	1	62	female	divorced	hispanic_latino	Tolleson	85353	4	1600
Brick	2019-10-15	1	2018-10-18	1	80	male	married	Middle-Eastern / North-African	Glendale	85301	1	550
Brick	2019-10-15	1	2018-10-18	1	80	male	married	Middle-Eastern / North-African	Glendale	85301	1	550
Brick	2019-10-15	1	2019-10-15	1	59	female	married	white_anglo	Glendale	85301	3	3400
Brick	2019-10-15	1	2019-10-15	1	50	female	widowed	white_anglo	Glendale	85301	1	0
Brick	2019-10-15	1	2019-10-15	1	45	female	undisclosed	Middle-Eastern / North-African	Glendale	85301	1	0
Brick	2019-10-15	1	2019-10-15	1	43	female	single	black	Phoenix	85029	1	1600
Brick	2019-10-15	1	2019-10-15	1	36	male	single	black	Phoenix	85019	4	800
Brick	2019-10-15	1	2019-10-15	1	59	female	married	hispanic_latino	Phoenix	85029	1	0
Brick	2019-10-15	1	2019-10-15	1	60	female	single	Middle-Eastern / North-African	Phoenix	85029	1	750
Brick	2019-10-15	1	2019-10-15	1	42	female	married	Middle-Eastern / North-African	Glendale	85301	7	0
Brick	2019-10-15	1	2019-10-15	1	60	female	single	Middle-Eastern / North-African	Phoenix	85053	2	0
Brick	2019-10-15	1	2019-10-15	1	56	female	single	white_anglo	Phoenix	85310	4	750
Brick	2019-10-15	1	2019-10-15	1	53	female	married	hispanic_latino	Glendale	85301	3	2100
Brick	2019-10-15	1	2019-10-15	1	29	male	single	hispanic_latino	Glendale	85301	2	1200
Brick	2019-10-15	1	2019-10-15	1	31	male	single	white_anglo	Phoenix	85306	2	1650
Brick	2019-10-15	1	2019-10-15	1	34	female	married	hispanic_latino	Glendale	85307	6	0
Brick	2019-10-15	1	2019-10-15	1	27	male	single	black	Glendale	85303	3	500
Brick	2019-10-15	1	2019-10-15	1	28	male	single	black	Glendale	85301	1	0
Brick	2019-10-15	1	2019-10-15	1	46	female	married	hispanic_latino	Phoenix	85031	5	0
Brick	2019-10-15	1	2019-10-15	1	58	female	widowed	white_anglo	Peoria	85345	3	700
Brick	2019-10-15	1	2019-10-15	1	58	female	single	white_anglo	Phoenix	85035	1	0
Brick	2019-10-15	1	2019-10-01	1	63	female	single	hispanic_latino	Glendale	85303	2	0
Brick	2019-10-15	1	2019-10-15	1	51	male	married	hispanic_latino	Glendale	85301	1	0
Brick	2019-10-15	1	2019-10-15	1	45	female	married	hispanic_latino	Phoenix	85035	6	1500
Brick	2019-10-15	1	2019-10-15	1	36	female	married	hispanic_latino	Glendale	85303	5	1000
Brick	2019-10-16	1	2019-10-16	1	58	male	divorced	white_anglo	Phoenix	85051	1	150
Brick	2019-10-16	1	2019-10-16	1	55	female	single	white_anglo	Glendale	85301	3	0
Brick	2019-10-16	1	2019-10-16	1	32	female	single	black	Phoenix	85017	2	2000
Brick	2019-10-16	1	2019-10-16	1	65	female	single	white_anglo	Phoenix	85308	1	1200
Brick	2019-10-16	1	2019-10-16	1	76	female	divorced	white_anglo	Phoenix	85308	2	2100
Brick	2019-10-16	1	2019-10-16	1	77	male	married	hispanic_latino	Glendale	85301	5	1200
Brick	2019-10-16	1	2018-08-02	1	69	female	single	black	Phoenix	85033	5	1314
Brick	2019-10-16	1	2018-08-02	1	69	female	single	black	Phoenix	85033	5	1314
Brick	2019-10-16	1	2018-08-02	1	85	male	married	hispanic_latino	Phoenix	85033	2	1300
Brick	2019-10-16	1	2019-10-16	1	59	female	married	hispanic_latino	Glendale	85308	5	1000
Brick	2019-10-16	1	2019-10-16	1	24	female	married	hispanic_latino	Phoenix	85033	4	2500
Brick	2019-10-16	1	2018-08-02	1	85	male	married	hispanic_latino	Phoenix	85033	2	1300
Brick	2019-10-16	1	2019-08-13	1	73	female	married	hispanic_latino	Glendale	85303	2	0
Brick	2019-10-16	1	2019-10-16	1	51	female	married	hispanic_latino	Glendale	85301	2	1200
Brick	2019-10-16	1	2019-10-16	1	77	female	divorced	white_anglo	Phoenix	85051	2	1650
Brick	2019-10-16	1	2019-10-16	1	63	female	divorced	hispanic_latino	Phoenix	85033	1	0
Brick	2019-10-16	1	2019-10-16	1	59	male	married	white_anglo	Phoenix	85051	5	1700
Brick	2019-10-16	1	2019-10-16	1	70	female	married	other	Peoria	85345	1	1600
Brick	2019-10-16	1	2019-10-16	1	60	male	widowed	hispanic_latino	Phoenix	85033	3	672
Brick	2019-10-16	1	2019-10-16	1	58	male	married	white_anglo	Glendale	85302	2	2500
Brick	2019-10-16	1	2019-10-16	1	82	female	divorced	hispanic_latino	Glendale	85301	1	780
Brick	2019-10-16	1	2019-10-16	1	69	female	single	hispanic_latino	Glendale	85301	1	800
Brick	2019-10-16	1	2019-10-16	1	53	male	married	black	Phoenix	85031	5	1200
Brick	2019-10-16	1	2018-10-10	1	86	male	married	hispanic_latino	Peoria	85381	1	800
Brick	2019-10-16	1	2018-10-10	1	86	male	married	hispanic_latino	Peoria	85381	1	800
Brick	2019-10-16	1	2019-10-16	1	34	female	common_law	black	Glendale	85301	7	1800
Brick	2019-10-16	1	2019-10-16	1	45	female	single	hispanic_latino	Glendale	85301	8	15000
Brick	2019-10-16	1	2019-10-16	1	48	male	married	black	Glendale	85301	3	0
Brick	2019-10-16	1	2019-10-16	1	34	female	widowed	hispanic_latino	Phoenix	85031	5	1300
Brick	2019-10-16	1	2019-10-16	1	64	female	divorced	black	Glendale	85301	6	961
Brick	2019-10-16	1	2019-10-16	1	67	male	divorced	hispanic_latino	Phoenix	85031	4	1200
Brick	2019-10-16	1	2019-10-16	1	26	male	single	hispanic_latino	Glendale	85301	3	1130
Brick	2019-10-16	1	2019-10-16	1	46	female	married	hispanic_latino	Glendale	85301	5	0
Brick	2019-10-16	1	2018-10-04	1	76	female	divorced	hispanic_latino	Phoenix	85033	2	1000
Brick	2019-10-16	1	2018-10-04	1	76	female	divorced	hispanic_latino	Phoenix	85033	2	1000
Brick	2019-10-16	1	2019-10-16	1	64	female	single	white_anglo	Peoria	85345	1	1333
Brick	2019-10-16	1	2018-09-17	1	66	female	widowed	white_anglo	Wickenburg	85390	1	0
Brick	2019-10-16	1	2019-10-16	1	60	female	divorced	white_anglo	Phoenix	85019	2	0
Brick	2019-10-16	1	2019-10-16	1	49	female	single	white_anglo	Glendale	85303	10	3500
Brick	2019-10-16	1	2019-10-16	1	60	female	married	white_anglo	Phoenix	85031	2	1400
Brick	2019-10-16	1	2019-10-16	1	32	male	single	white_anglo	Glendale	85301	1	0
Brick	2019-10-16	1	2019-10-16	1	35	female	single	hispanic_latino	Glendale	85303	3	1056
Brick	2019-10-16	1	2019-10-16	1	54	female	single	hispanic_latino	Phoenix	85035	2	0
Brick	2019-10-16	1	2019-10-16	1	32	female	married	hispanic_latino	Glendale	85301	4	2000
Brick	2019-10-16	1	2019-10-16	1	30	female	married	hispanic_latino	Glendale	85301	4	2500
Brick	2019-10-16	1	2019-10-16	1	44	female	separated	hispanic_latino	Glendale	85301	3	1100
Brick	2019-10-16	1	2019-10-16	1	52	female	undisclosed	hispanic_latino	Phoenix	85031	1	0
Brick	2019-10-16	1	2019-10-09	1	57	female	divorced	white_anglo	Glendale	85301	1	771
Brick	2019-10-16	1	2019-10-16	1	68	female	widowed	hispanic_latino	Phoenix	85033	1	0
Brick	2019-10-16	1	2019-10-16	1	43	female	separated	hispanic_latino	Glendale	85035	3	2000
Brick	2019-10-16	1	2018-08-02	1	72	male	single	white_anglo	Glendale	85301	1	1100
Brick	2019-10-16	1	2018-08-02	1	72	male	single	white_anglo	Glendale	85301	1	1100
Brick	2019-10-16	1	2019-10-16	1	32	female	married	asian	Glendale	85302	1	1600
Brick	2019-10-16	1	2019-10-16	1	36	female	married	Middle-Eastern / North-African	Glendale	85301	3	1280
Brick	2019-10-16	1	2019-10-16	1	28	female	married	other	Glendale	85302	5	0
Brick	2019-10-16	1	2019-10-16	1	34	female	married	white_anglo	Glendale	85301	1	100
Brick	2019-10-16	1	2019-10-16	1	30	female	married	hispanic_latino	Glendale	85301	1	1000
Brick	2019-10-16	1	2019-10-16	1	29	female	single	hispanic_latino	Phoenix	85033	6	0
Brick	2019-10-16	1	2019-10-16	1	45	female	married	black	Glendale	85301	6	0
Brick	2019-10-16	1	2019-10-16	1	56	female	married	Middle-Eastern / North-African	Glendale	85304	3	2700
Brick	2019-10-16	1	2019-10-16	1	34	female	married	Middle-Eastern / North-African	Glendale	85302	6	0
Brick	2019-10-16	1	2019-10-16	1	52	female	single	hispanic_latino	Glendale	85301	4	1200
Brick	2019-10-16	1	2018-07-09	1	81	female	divorced	white_anglo	Peoria	85345	1	1000
Brick	2019-10-16	1	2018-07-09	1	81	female	divorced	white_anglo	Peoria	85345	1	1000
Brick	2019-10-16	1	2019-10-16	1	44	female	married	hispanic_latino	Phoenix	85031	5	2000
Brick	2019-10-16	1	2019-10-16	1	37	female	married	hispanic_latino	Glendale	85301	10	2500
Brick	2019-10-16	1	2019-10-16	1	62	female	widowed	hispanic_latino	Nogales	85621	4	0
Brick	2019-10-16	1	2019-10-16	1	58	female	single	hispanic_latino	Avondale	85323	2	0
Brick	2019-10-16	1	2019-10-16	1	57	female	single	white_anglo	Phoenix	85029	1	700
Brick	2019-10-16	1	2019-10-16	1	43	female	married	Middle-Eastern / North-African	Glendale	85301	2	600
Brick	2019-10-16	1	2019-10-16	1	34	female	married	hispanic_latino	Phoenix	85031	6	1300
Brick	2019-10-16	1	2019-10-05	1	50	female	married	Middle-Eastern / North-African	Glendale	85304	1	1300
Brick	2019-10-16	1	2019-10-16	1	66	female	divorced	hispanic_latino	Phoenix	85031	2	0
Brick	2019-10-16	1	2019-10-16	1	56	female	married	hispanic_latino	Phoenix	85031	1	0
Brick	2019-10-16	1	2019-10-16	1	59	male	married	other	Phoenix	85029	3	1400
Brick	2019-10-16	1	2019-10-16	1	52	female	single	white_anglo	Peoria	85345	3	1200
Brick	2019-10-16	1	2019-10-16	1	40	female	single	white_anglo	Peoria	85345	3	1000
Brick	2019-10-16	1	2019-10-16	1	62	female	married	hispanic_latino	Phoenix	85033	8	1500
Brick	2019-10-16	1	2019-10-16	1	34	female	married	hispanic_latino	Glendale	85301	5	0
Brick	2019-10-16	1	2019-10-16	1	26	female	married	hispanic_latino	Glendale	85301	5	2000
Brick	2019-10-16	1	2019-10-16	1	24	female	single	hispanic_latino	Glendale	85033	1	800
Brick	2019-10-16	1	2019-10-16	1	52	male	single	hispanic_latino	Phoenix	85051	1	0
Brick	2019-10-16	1	2019-10-16	1	55	male	single	other	Phoenix	85051	2	0
Brick	2019-10-16	1	2019-10-16	1	55	female	single	Middle-Eastern / North-African	Phoenix	85027	1	0
Brick	2019-10-16	1	2019-10-16	1	45	female	married	white_anglo	Glendale	85301	3	2000
Brick	2019-10-16	1	2019-10-16	1	66	female	married	Middle-Eastern / North-African	Phoenix	85027	2	0
Brick	2019-10-16	1	2019-10-16	1	47	male	single	hispanic_latino	Phoenix	85019	4	0
Brick	2019-10-16	1	2019-10-16	1	55	female	single	white_anglo	Glendale	85301	1	1400
Brick	2019-10-16	1	2019-10-16	1	50	male	single	white_anglo	Phoenix	85033	1	1200
Brick	2019-10-16	1	2019-10-16	1	24	female	single	white_anglo	Phoenix	85051	3	1400
Brick	2019-10-16	1	2019-10-16	1	57	female	married	hispanic_latino	Glendale	85301	3	300
Brick	2019-10-16	1	2019-10-16	1	44	female	married	hispanic_latino	Glendale	85301	5	0
Brick	2019-10-16	1	2019-10-16	1	63	male	single	black	Peoria	85381	1	900
Brick	2019-10-16	1	2019-10-16	1	59	male	divorced	hispanic_latino	Glendale	85301	5	934
Brick	2019-10-16	1	2018-10-17	1	72	male	married	white_anglo	Phoenix	85051	1	665
Brick	2019-10-16	1	2018-10-17	1	72	male	married	white_anglo	Phoenix	85051	1	665
Brick	2019-10-16	1	2019-10-16	1	74	male	single	white_anglo	Phoenix	85021	1	0
Brick	2019-10-16	1	2019-10-16	1	45	male	single	hispanic_latino	Phoenix	85015	4	0
Brick	2019-10-16	1	2019-10-16	1	57	female	single	white_anglo	Phoenix	85310	1	2100
Brick	2019-10-16	1	2019-10-16	1	22	female	single	white_anglo	Phoenix	85031	2	0
Brick	2019-10-16	1	2019-10-16	1	26	male	married	white_anglo	Phoenix	85029	6	2000
Brick	2019-10-16	1	2019-10-16	1	36	male	single	hispanic_latino	Phoenix	85051	1	0
Brick	2019-10-16	1	2019-10-03	1	42	female	single	black	Glendale	85301	3	1600
Brick	2019-10-16	1	2019-10-16	1	44	female	single	black	Phoenix	85051	1	0
Brick	2019-10-16	1	2019-10-16	1	34	female	married	hispanic_latino	Glendale	85303	7	0
Brick	2019-10-16	1	2019-10-16	1	53	female	married	hispanic_latino	Phoenix	85031	1	0
Brick	2019-10-16	1	2019-10-16	1	68	male	single	hispanic_latino	Phoenix	85033	2	1699
Brick	2019-10-16	1	2019-10-16	1	29	female	single	white_anglo	Phoenix	85053	4	1500
Brick	2019-10-16	1	2019-10-16	1	60	female	divorced	hispanic_latino	Yuma	85364	4	0
Brick	2019-10-16	1	2019-10-16	1	55	female	common_law	white_anglo	Glendale	85301	2	771
Brick	2019-10-16	1	2019-10-16	1	48	female	married	hispanic_latino	Glendale	85301	5	0
Brick	2019-10-16	1	2019-10-16	1	42	male	single	hispanic_latino	Glendale	85301	1	850
Brick	2019-10-16	1	2019-10-16	1	51	female	single	white_anglo	Glendale	85303	6	1016
Brick	2019-10-16	1	2019-10-16	1	33	female	single	hispanic_latino	Phoenix	85031	6	0
Brick	2019-10-16	1	2019-10-16	1	41	female	married	white_anglo	Glendale	85301	4	1200
Brick	2019-10-16	1	2019-10-16	1	30	female	married	hispanic_latino	Phoenix	85035	6	1700
Brick	2019-10-16	1	2019-10-16	1	60	male	divorced	white_anglo	Peoria	85383	1	0
Brick	2019-10-17	1	2019-10-02	1	47	female	single	white_anglo	Glendale	85301	1	400
Brick	2019-10-17	1	2019-10-17	1	59	male	separated	hispanic_latino	Glendale	85301	1	1200
Brick	2019-10-17	1	2019-10-17	1	55	male	single	white_anglo	Phoenix	85033	2	1300
Brick	2019-10-17	1	2018-10-15	1	69	male	married	hispanic_latino	Phoenix	85031	1	860
Brick	2019-10-17	1	2018-10-15	1	69	male	married	hispanic_latino	Phoenix	85031	1	860
Brick	2019-10-17	1	2018-10-17	1	70	male	married	white_anglo	Phoenix	85031	1	1007
Brick	2019-10-17	1	2018-09-06	1	62	male	single	hispanic_latino	Glendale	85301	1	650
Brick	2019-10-17	1	2018-09-06	1	62	male	single	hispanic_latino	Glendale	85301	1	650
Brick	2019-10-17	1	2019-10-17	1	52	female	single	hispanic_latino	Phoenix	85031	2	110
Brick	2019-10-17	1	2019-10-17	1	53	female	single	black	Phoenix	85015	1	500
Brick	2019-10-17	1	2019-09-19	1	54	female	married	hispanic_latino	Glendale	85301	4	0
Brick	2019-10-17	1	2019-10-17	1	62	male	married	white_anglo	Phoenix	85031	2	700
Brick	2019-10-17	1	2019-10-01	1	33	female	married	hispanic_latino	Glendale	85301	5	2000
Brick	2019-10-17	1	2019-10-17	1	38	female	divorced	white_anglo	Peoria	85345	1	771
Brick	2019-10-17	1	2019-10-17	1	53	female	divorced	white_anglo	Phoenix	85033	1	0
Brick	2019-10-17	1	2019-10-17	1	43	female	divorced	white_anglo	Phoenix	85043	1	0
Brick	2019-10-17	1	2019-10-17	1	59	female	married	hispanic_latino	Phoenix	85033	4	1095
Brick	2019-10-17	1	2019-10-17	1	36	female	single	hispanic_latino	Phoenix	85031	1	1200
Brick	2019-10-17	1	2018-11-15	1	77	male	married	hispanic_latino	Phoenix	85031	1	975
Brick	2019-10-17	1	2018-11-15	1	77	male	married	hispanic_latino	Phoenix	85031	1	975
Brick	2019-10-17	1	2019-10-17	1	48	female	married	hispanic_latino	Glendale	85301	1	0
Brick	2019-10-17	1	2019-10-17	1	56	female	married	hispanic_latino	Phoenix	85031	2	1200
Brick	2019-10-17	1	2019-10-17	1	31	female	married	asian	Glendale	85301	1	780
Brick	2019-10-17	1	2019-09-18	1	69	male	married	hispanic_latino	Glendale	85031	2	1750
Brick	2019-10-17	1	2019-10-17	1	52	female	single	white_anglo	Phoenix	85033	1	2000
Brick	2019-10-17	1	2019-10-17	1	45	female	single	black	Phoenix	85031	1	771
Brick	2019-10-17	1	2019-10-17	1	26	female	single	white_anglo	Phoenix	85051	1	0
Brick	2019-10-17	1	2019-10-17	1	30	female	single	black	Phoenix	85051	1	575
Brick	2019-10-17	1	2019-10-17	1	66	female	single	hispanic_latino	Glendale	85303	1	0
Brick	2019-10-17	1	2019-10-17	1	60	male	married	hispanic_latino	Phoenix	85033	1	1600
Brick	2019-10-17	1	2019-10-09	1	49	male	divorced	white_anglo	Glendale	85301	1	0
Brick	2019-10-17	1	2019-10-17	1	45	female	divorced	hispanic_latino	Phoenix	85033	1	1500
Brick	2019-10-17	1	2019-10-17	1	58	female	single	hispanic_latino	Glendale	85301	1	0
Brick	2019-10-17	1	2018-11-14	1	70	female	widowed	black	Glendale	85305	1	1200
Brick	2019-10-17	1	2019-10-17	1	53	female	divorced	white_anglo	Phoenix	85033	1	600
Brick	2019-10-17	1	2018-11-14	1	70	female	widowed	black	Glendale	85305	1	1200
Brick	2019-10-17	1	2019-10-17	1	42	male	separated	hispanic_latino	Glendale	85302	1	693
Brick	2019-10-17	1	2019-10-17	1	54	male	married	hispanic_latino	Glendale	85301	1	980
Brick	2019-10-17	1	2019-10-17	1	62	female	married	hispanic_latino	Phoenix	85033	3	1508
Brick	2019-10-17	1	2019-10-17	1	61	male	widowed	black	Glendale	85301	1	585
Brick	2019-10-17	1	2019-10-17	1	39	female	single	hispanic_latino	Glendale	85302	1	0
Brick	2019-10-17	1	2019-10-17	1	57	male	married	Middle-Eastern / North-African	Glendale	85304	1	2000
Brick	2019-10-17	1	2019-10-17	1	48	female	single	white_anglo	Glendale	85308	1	1350
Brick	2019-10-17	1	2018-09-13	1	70	female	single	american_indian	Glendale	85302	1	1310
Brick	2019-10-17	1	2019-10-17	1	68	female	single	american_indian	Glendale	85302	1	1600
Brick	2019-10-17	1	2019-10-17	1	57	female	married	hispanic_latino	Phoenix	85033	1	1100
Brick	2019-10-17	1	2019-10-17	1	44	female	single	hispanic_latino	Phoenix	85043	2	1300
Brick	2019-10-17	1	2019-10-17	1	46	female	married	hispanic_latino	Phoenix	85033	1	0
Brick	2019-10-17	1	2019-10-03	1	62	male	divorced	white_anglo	Phoenix	85051	1	1037
Brick	2019-10-17	1	2019-10-17	1	22	male	divorced	hispanic_latino	Glendale	85301	1	0
Brick	2019-10-17	1	2019-10-17	1	48	female	married	white_anglo,hispanic_latino	Phoenix	85033	2	2000
Brick	2019-10-17	1	2019-10-17	1	57	female	divorced	white_anglo	Glendale	85302	1	1200
Brick	2019-10-17	1	2019-10-08	1	40	female	single	hispanic_latino	Glendale	85301	1	0
Brick	2019-10-17	1	2019-10-17	1	34	female	married	white_anglo	Glendale	85302	4	4200
Brick	2019-10-17	1	2018-12-19	1	72	female	divorced	black	Phoenix	85021	1	0
Brick	2019-10-17	1	2019-09-20	1	47	male	undisclosed	hispanic_latino	Tolleson	85353	1	0
Brick	2019-10-17	1	2018-06-20	1	70	female	single	american_indian	Phoenix	85014	1	0
Brick	2019-10-17	1	2019-10-17	1	51	female	married	hispanic_latino	Glendale	85301	1	0
Brick	2019-10-17	1	2018-10-03	1	69	female	widowed	hispanic_latino	Glendale	85301	1	393
Brick	2019-10-17	1	2018-10-03	1	69	female	widowed	hispanic_latino	Glendale	85301	1	393
Brick	2019-10-17	1	2019-10-17	1	59	female	single	american_indian	Phoenix	85014	1	800
Brick	2019-10-17	1	2019-10-17	1	49	female	single	hispanic_latino	Phoenix	85033	1	400
Brick	2019-10-17	1	2019-10-17	1	51	male	single	white_anglo	Glendale	85301	1	0
Brick	2019-10-17	1	2019-10-17	1	54	male	single	white_anglo	Glendale	85301	1	400
Brick	2019-10-17	1	2019-10-17	1	39	female	single	white_anglo	Phoenix	85310	1	3500
Brick	2019-10-17	1	2019-10-17	1	36	male	married	hispanic_latino	Phoenix	85021	1	0
Brick	2019-10-17	1	2019-09-24	1	61	male	married	white_anglo	Glendale	85301	1	0
Brick	2019-10-17	1	2019-10-17	1	66	male	married	hispanic_latino	Phoenix	85033	1	650
Brick	2019-10-17	1	2019-10-17	1	41	female	divorced	white_anglo	Glendale	85301	1	850
Brick	2019-10-17	1	2019-10-17	1	42	female	married	hispanic_latino	Glendale	85303	3	349
Brick	2019-10-17	1	2019-09-13	1	46	female	married	black	Avondale	85392	1	0
Brick	2019-10-17	1	2019-10-17	1	31	female	married	hispanic_latino	Phoenix	85020	1	2500
Brick	2019-10-17	1	2019-10-03	1	29	female	married	hispanic_latino	Glendale	85301	5	1200
Brick	2019-10-17	1	2019-10-17	1	37	female	single	white_anglo	Glendale	85301	2	771
Brick	2019-10-17	1	2019-10-17	1	50	female	single	white_anglo	Phoenix	85014	2	1
Brick	2019-10-17	1	2019-10-17	1	46	female	single	hispanic_latino	Phoenix	85037	1	0
Brick	2019-10-17	1	2019-10-17	1	45	female	separated	hispanic_latino	Glendale	85301	1	1150
[truncated: 26,725 more rows]
